# Supplementary material for: Prostaglandin Metabolome Profiles in Zebrafish (Danio rerio) Exposed to Acetochlor and Butachlor
Source: Int J Mol Sci. 2023 Feb 9;24(4):3488. doi: 10.3390/ijms24043488 (PMC9963763; doi:10.3390/ijms24043488)
Supplement: Supplementary file 1 [file ijms-24-03488-s001.zip › Table S1-S4.xlsx]

## Sheet: Table S1
Table S1. A list of the metabolites detected in zebrafish using the widely targeted metabolome analysis
Index	Compounds	Class I	Class II	Q1 (Da)	Molecular Weight (Da)	Ionization model	Formula	CKF_1	CKF_2	CKF_3	CKF_4	CKM_1	CKM_2	CKM_3	CKM_4	ACF_1	ACF_2	ACF_3	ACF_4	ACM_1	ACM_2	ACM_3	ACM_4	BCF_1	BCF_2	BCF_3	BCF_4	BCM_1	BCM_2	BCM_3	BCM_4	mix01	mix02	mix03	cpd_ID	HMDB	Pubchem CID	CAS	ChEBI	Metlin	kegg_map
MEDL00326	DL-Arginine	-	-	175.118	174.112	[M+H]+	C6H14N4O2	20130000	9449500	8881900	8964700	5145200	5507800	5966300	8647800	20295000	6444100	7347900	6944000	8346600	6652800	5777400	4431900	9905600	18411000	7735600	10328000	6340700	7380900	4638100	4990100	9124700	8823200	8021500	C02385	-	232	-	-	-	--
MEDL00369	Glu-Phe	-	-	293.113	294.122	[M-H]-	C14H18N2O5	1089500	762590	603810	691060	361420	498010	301920	509790	879320	711260	596130	675260	820940	483810	330300	702000	961920	1003800	513420	711870	605500	428980	432200	617870	558270	630670	616410	-	HMDB0029156	18653118	-	-	-	--
MEDL00392	1-Oleoyl-sn-glycero-3-phosphocholine	-	-	547.347	521.348	[M+Na]+	C26H52NO7P	2964500	1952400	1912900	1007300	423460	408700	2085900	2459100	3220700	2171700	2923600	2535200	2565800	2677700	1997500	1748000	2783000	2063000	1116300	2043200	418360	1635800	1620200	9	1766000	1706500	2052900	-	HMDB0002815	16081932	19420-56-5	28610	184	--
MEDL00404	2-Palmitoyl-rac-glycerol	-	-	313.273	330.277	[M+H-H2O]+	C19H38O4	321180	267330	150120	121630	84681	180860	37506	243010	190810	43260	190710	460350	54604	28228	184800	68061	340020	109600	164780	317230	279160	217890	136060	62679	146160	158560	157340	-	HMDB0011533	-	-	75455	-	--
MEDL00416	3-Hydroxydodecanoic acid	-	-	235.169	216.173	[M+F]-	C12H24O3	6591400	7621400	7478000	7217000	7844100	7995500	7873900	7489700	7807600	7625500	7262800	6857700	6829700	6741900	7457800	7122200	7345700	7583800	7930100	7571400	7586400	7736100	8891300	8511000	6706600	7206500	7831400	-	HMDB0000387	-	1883-13-2	36206	5376	--
MEDL01764	Maritimetin	-	-	285.034	286.048	[M-H]-	C15H10O6	288800	271280	258930	308070	239840	189580	242960	266170	289220	255000	251280	227430	280640	228670	210060	239540	230330	262360	296430	265160	248040	211030	265500	301590	256000	271350	277030	C08720	HMDB0029711	5281292	576-02-3	-	-	--
MEDL01834	Capsianoside I	-	-	659.324	660.336	[M-H]-	C32H52O14	974630	145110	114610	80901	58692	91651	77302	213860	1086700	109630	91933	131980	107340	65167	133010	70055	246120	800120	99307	140950	64723	104110	56259	24511	134390	148460	159000	-	HMDB0002318	14610541	121924-04-7	-	-	--
MEDL01837	Nordihydrocapsiate	-	-	293.176	294.183	[M-H]-	C17H26O4	5378000	3015900	2902400	2169500	2441500	2572500	2225300	2847500	2582400	4495900	2889600	3738800	2399900	2376300	2416400	2476100	2339200	2592500	2993200	5266800	2606800	5936400	2493800	2599800	2250100	2107700	2209700	-	HMDB0034779	9817607	220012-53-3	-	-	--
MEDL01867	[6]-Shogaol	-	-	277.179	276.173	[M+H]+	C17H24O3	10007000	11490000	11040000	5916600	2579200	2526900	2785100	9438900	12590000	14053000	6132300	12298000	10028000	6528700	9753700	3873500	9007700	15441000	9967600	8581500	2259200	3670700	6379600	1726300	9471600	9309900	9241200	C10494	HMDB0137236	5281794	555-66-8	-	-	--
MEDL01878	Methyl dioxindole-3-acetate	-	-	222.076	221.068	[M+H]+	C11H11NO4	4519700	1009400	6130300	5010600	5195900	4669800	7710100	6603500	4301300	8753000	8552800	9662700	6559700	8549700	7880800	5325700	7817200	7434900	8596700	7182900	7294800	7120500	7230500	5018300	5626700	7335100	7474900	-	HMDB0038991	14033762	57061-18-4	-	-	--
MEDL01886	3-Methyl-2-Oxovalerate	-	-	129.055	130.063	[M-H]-	C6H10O3	499210	37723	236800	223070	354520	347550	602680	549660	421980	565040	633580	1036100	745920	912030	468740	374130	678940	512670	264320	570920	543670	454310	91035	317330	429400	488210	484780	C00671	HMDB0000491	4298878	24809-08-3	35932	5478	ko00280,ko00290,ko01100,ko01210,ko01230
MEDL02174	N-Oleoylethanolamine	-	-	326.301	325.298	[M+H]+	C20H39NO2	879480	524740	753150	958970	362340	520530	525580	800760	676360	636450	982910	582220	605610	709320	704340	910920	1125800	898410	1055700	778350	543040	583300	865840	931240	760960	718680	738850	C20792	HMDB0002088	5283454	111-58-0	71466	-	ko04024
MEDL02248	Carnosol	-	-	329.172	330.183	[M-H]-	C20H26O4	447860	162890	420560	300690	210190	76935	213250	113880	750170	111160	455640	295230	139100	247300	75808	44734	664360	424610	598360	245770	49546	265650	438060	7024.3	252230	303630	333390	C09069	HMDB0002121	442009	5957-80-2	468005	-	--
MEDL02311	N-Feruloylserotonin	-	-	389.09	352.142	[M-2H+K]-	C20H20N2O4	225060	212470	170870	116020	116320	123360	142410	354260	321890	195740	81645	320360	662020	320150	276460	296680	652750	249760	89134	222810	101740	128770	381450	475440	177750	234430	242830	-	HMDB0032759	5969616	68573-23-9	85158	-	--
MEDL02582	Syringaresinol	-	-	417.16	418.163	[M-H]-	C22H26O8	411640	363740	390380	477540	372650	461070	514770	499230	504390	402240	422970	392580	456330	404040	348570	509330	398190	403300	431440	458050	387540	507230	493690	467060	336790	387150	363380	C10889	HMDB0038928	100067	21453-69-0	49211	-	--
MEDL02681	6-Deoxyfagomine	-	-	132.101	131.095	[M+H]+	C6H13NO2	13521000	8653900	7986500	7459700	3394000	4266500	4210900	7988400	14320000	6577600	9397800	8363100	6461000	5635900	5485400	3577200	9770600	12291000	5806200	10124000	5531000	5696800	4390400	2708100	7898400	7977900	6887300	-	HMDB0036382	57449463	197449-09-5	-	-	--
MEDL02698	3-Methyl-4,8-dihydroxy-3,4-dihydroisocoumarin	-	-	215.162	194.18	[M+Na-2H]-	C10H10O4	1999400	2075600	1550000	746910	246870	258210	290110	1466100	1849000	2870300	878270	1693400	915440	420580	734750	106740	1393400	1740100	1502000	881730	209850	473360	658400	74629	1163900	994370	1141800	-	HMDB0030765	169539	33788-22-6	-	-	--
MEDL02772	D-Erythrose-4-phosphate	-	-	199	200.009	[M-H]-	C4H9O7P	1542300	4864600	2513500	2267000	839340	824960	931600	1874800	2662600	2974700	1638700	2496300	3122700	949100	1408500	688150	1457900	4111000	2243400	1793600	979860	1152100	2354600	230730	1847400	1944600	1595700	C00279	HMDB0001321	122357	585-18-2	48153	6158	ko00030,ko00400,ko00750,ko01100,ko01200,ko01230
MEDN0005	L-Threonine	Amino acid and Its metabolomics	Amino acids	118.05	119.058	[M-H]-	C4H9NO3	2767100	1499500	1826900	2182800	1333300	1327600	1503000	1574200	2815700	1831300	1989300	1644100	2147400	1701200	1297400	1440400	1859000	3216400	1861700	2185900	1720300	1932200	1315100	1918900	1857500	1873800	1896700	C00188	HMDB0000167	6288	72-19-5	16857	32	ko00260,ko00261,ko00290,ko00860,ko00970,ko01100,ko01230,ko02010,ko04974,ko04978
MEDN0009	L-Aspartic Acid	Amino acid and Its metabolomics	Amino acids	132.03	133.038	[M-H]-	C4H7NO4	35762000	18645000	24770000	26952000	14564000	14256000	20274000	23064000	43712000	18932000	25681000	19140000	29632000	19570000	17024000	16469000	29139000	50267000	25433000	30947000	23229000	22808000	17834000	18567000	23628000	25083000	25308000	C00049	HMDB0000191	5960	56-84-8	17053	5206	ko00220,ko00250,ko00260,ko00261,ko00270,ko00300,ko00340,ko00410,ko00760,ko00770,ko00970,ko01100,ko01200,ko01210,ko01230,ko02010,ko04080,ko04974,ko05230
MEDN0022	(5-L-Glutamyl)-L-Amino Acid	Amino acid and Its metabolomics	Small Peptide	217.082	218.09	[M-H]-	C8H14N2O5	755190	819450	843670	863630	836030	1072700	847850	796460	833480	792510	911870	798410	739080	791670	888890	720190	919040	777170	825580	884790	952160	932050	877090	762980	846800	861190	813820	C03740	HMDB0006248	440103	5875-41-2	50619	-	ko00480,ko01100
MEDN0032	Allantoin	Organic acid And Its derivatives	Organic acid And Its derivatives	157.036	158.044	[M-H]-	C4H6N4O3	1973100	3692500	2333500	3140800	2298800	3388300	2667100	1918000	2906100	1972000	2648100	3464700	1817500	1910000	2421400	1373100	1864800	2811100	2646200	3114000	3503100	2436600	2725400	834340	1991900	2685700	2418400	C01551	HMDB0000462	204	97-59-6	15676	89	--
MEDN0056	N-Acetyl-L-Leucine	Amino acid and Its metabolomics	Amino acid derivatives	172.097	173.105	[M-H]-	C8H15NO3	251450	223590	154490	147960	77645	106950	90368	178920	246410	142950	234310	218530	171470	174750	126930	117830	321080	226700	164600	349470	147940	106730	171270	82707	165010	153720	173280	C02710	HMDB0011756	70912	1188-21-2	17786	-	--
MEDN0062	N-Propionylglycine	Amino acid and Its metabolomics	Amino acids	130.05	131.058	[M-H]-	C5H9NO3	2994200	1795900	1584200	1562000	690420	895310	1149100	1763300	3656500	1569200	1950700	1790400	1682000	1296100	1296300	1038100	2254900	3244300	1432300	2391500	1130600	1291300	1133600	828670	1657400	1624900	1685500	-	HMDB0000783	98681	21709-90-0	89836	5749	--
MEDN0098	2-Picolinic Acid	Heterocyclic compounds	Pteridines and derivatives	122.024	123.032	[M-H]-	C6H5NO2	4932400	4386500	5096000	4686400	5116000	4847300	4647100	5322700	5143200	5020700	4713700	4277600	4522900	5326000	4958500	4378800	5565300	5211700	4924300	5095300	5072600	5075900	5014400	4443700	4334700	5052900	4966800	C10164	HMDB0002243	1018	98-98-6	28747	-	ko00380,ko01100
MEDN0105	Taurocholic acid	Bile acids	Bile acids	514.284	515.292	[M-H]-	C26H45NO7S	216410	9	187260	9	9	9	99518	81522	181000	207650	159250	9	61991	494910	915890	541710	231630	1337800	9	9	116520	123290	375370	532590	206610	214700	244000	C05122	HMDB0000036	440567	81-24-3	28865	5104	ko00120,ko00430,ko01100,ko04976,ko04979
MEDN0106	Taurochenodesoxycholic Acid	Bile acids	Bile acids	498.289	499.297	[M-H]-	C26H45NO6S	539210	287940	1164300	217480	9	9	9	370800	996160	125010	413960	330860	224180	173710	9	782390	2234100	2768900	146900	517210	9	9	277460	2150000	512880	609150	537730	C05465	HMDB0000951	387316	516-35-8	16525	5897	ko00120,ko04976,ko04979
MEDN0128	4-Hydroxy-3-methoxybenzaldehyde	Benzene and substituted derivatives	Phenolics	151.04	152.047	[M-H]-	C8H8O3	27350	52110	63894	59843	76984	81850	67695	59510	48213	87400	77897	96466	94949	92730	67608	102690	64860	59044	80427	74367	83251	70025	65693	74736	45238	65277	74465	C00755	HMDB0012308	1183	121-33-5	18346	-	ko01100
MEDN0140	Xanthine	Nucleotide And Its metabolomics	Nucleotide and Its metabolomics	151.026	152.033	[M-H]-	C5H4N4O2	38320000	46425000	40047000	65876000	32221000	37396000	46160000	40891000	68221000	39521000	37203000	75994000	71644000	40215000	53713000	69264000	43306000	50359000	54729000	51645000	37202000	45552000	68876000	43948000	59873000	38539000	43244000	C00385	HMDB0000292	1188	69-89-6	17712	82	ko00230,ko00232,ko01100
MEDN0141	2'-Deoxyuridine	Nucleotide And Its metabolomics	Nucleotide and Its metabolomics	227.067	228.075	[M-H]-	C9H12N2O5	34374	22189	32357	43375	37464	38793	56677	40893	73893	49305	35317	49433	98618	108060	28368	75902	64948	35013	94612	51594	102310	46439	42193	114730	51944	38704	49253	C00526	HMDB0000012	13712	951-78-0	16450	5086	ko00240,ko01100,ko02010
MEDN0146	5-Hydroxymethyluracil	Nucleotide And Its metabolomics	Nucleotide and Its metabolomics	141.03	142.038	[M-H]-	C5H6N2O3	85302	68830	70151	69633	63733	52625	74564	65379	92839	100450	88337	96955	73343	108840	83068	78476	92299	90323	102490	61345	75517	57262	85812	62030	113330	87949	109250	C03088	HMDB0000469	78168	4433-40-3	16964	5456	--
MEDN0147	5-Methylcytosine	Nucleotide And Its metabolomics	Nucleotide and Its metabolomics	124.051	125.059	[M-H]-	C5H7N3O	6463100	7595300	6980800	7910100	8709200	9652200	9311800	9692000	7169900	8275100	7262100	7059700	7696200	8599900	9454600	10018000	7588200	7153800	7138000	8069700	8386500	8906300	9812100	7386100	7688200	7550900	8206000	C02376	HMDB0002894	65040	554-01-8	27551	3247	ko00240,ko01100
MEDN0153	Adenosine 5'-Monophosphate	Nucleotide And Its metabolomics	Nucleotide and Its metabolomics	346.055	347.063	[M-H]-	C10H14N5O7P	364050	310050	390910	388270	313580	193190	379980	292470	569320	387250	477840	770350	387860	236060	290470	160880	461920	719240	498340	383670	123250	245350	498350	93242	474600	423130	456090	C00020	HMDB0000045	6083	61-19-8	16027	5111	ko00230,ko01100,ko01523,ko04022,ko04024,ko04068,ko04150,ko04151,ko04152,ko04211,ko04740,ko04742,ko04923,ko04924,ko04925,ko04927,ko04928,ko04934,ko05012,ko05032
MEDN0161	Guanosine 3',5'-Cyclic Monophosphate	Nucleotide And Its metabolomics	Nucleotide and Its metabolomics	344.04	345.047	[M-H]-	C10H12N5O7P	1504300	935950	1023500	422040	577750	201870	113700	962380	1490900	828590	211810	677700	912530	748930	408530	622880	1422700	2017800	281210	602440	1090600	481670	336680	705890	634840	683500	751330	C00942	HMDB0001314	24316	7665-99-8	16356	6152	ko00230,ko01100,ko04022,ko04270,ko04540,ko04611,ko04713,ko04714,ko04730,ko04740,ko04744,ko04921,ko04923,ko04924,ko04925,ko04970,ko04976
MEDN0165	Inosine 5'-monophosphate	Nucleotide And Its metabolomics	Nucleotide and Its metabolomics	347.041	348.047	[M-H]-	C10H13N4O8P	156630	123340	152880	214100	126810	84421	138550	125090	233810	128180	205270	236910	113900	66547	161440	40827	139900	183780	196290	238320	64744	114930	183820	10430	104870	127810	93809	C00130	HMDB0000175	135398640	3249-92-1	17202	5196	ko00230,ko01100,ko01523,ko04742
MEDN0168	Thymidine	Nucleotide And Its metabolomics	Nucleotide and Its metabolomics	241.082	242.09	[M-H]-	C10H14N2O5	13728	21134	19567	32140	38435	24628	30139	30907	29184	40197	31888	24671	59047	70249	41658	53192	27169	20937	52087	20558	65810	39882	38624	42201	33023	27168	36396	C00214	HMDB0000273	5789	50-89-5	17748	3375	ko00240,ko01100
MEDN0171	Uridine	Nucleotide And Its metabolomics	Nucleotide and Its metabolomics	243.065	244.07	[M-H]-	C9H12N2O6	106140	141170	97252	117770	93858	148610	78256	113860	279350	158720	101710	93129	94858	81958	103870	115370	184930	236640	124310	188290	101710	140300	140440	144780	144460	131460	125670	C00299	HMDB0000296	6029	58-96-8	16704	90	ko00240,ko01100,ko02010
MEDN0195	Pyridoxal 5'-Phosphate	Heterocyclic compounds	Pteridines and derivatives	246.017	247.025	[M-H]-	C8H10NO6P	119800	188940	114830	153200	125770	121210	148010	173210	203520	161230	161780	230900	122520	143270	312250	126710	171250	207120	188330	184160	207800	243700	201940	69376	68155	167250	136420	C00018	HMDB0001491	1051	54-47-7	18405	6275	ko00730,ko00750,ko01100,ko04977
MEDN0198	Citric Acid	Organic acid And Its derivatives	Organic acid And Its derivatives	173.009	192.027	[M-H2O-H]-	C6H8O7	6588800	3186600	3227000	3083600	1640500	2024700	2237600	3074300	7461200	2342500	2562900	2721800	2955300	2192000	2346300	1560600	4102400	6961000	2764400	3801300	2373200	2781400	2092100	1561400	2858300	3032300	3194700	C00158	HMDB0000094	311	77-92-9	30769	124	ko00020,ko00250,ko00630,ko01100,ko01200,ko01210,ko01230,ko04742,ko04922,ko05230
MEDN0201	Succinic Acid	Organic acid And Its derivatives	Organic acid And Its derivatives	117.019	118.027	[M-H]-	C4H6O4	527880	343350	631830	811460	393330	322530	497100	482720	891570	445660	852750	829470	636450	393110	451280	624230	847530	856630	944020	902810	733400	524080	703480	241510	544790	617890	609700	C00042	HMDB0000254	1110	110-15-6	-	-	ko00020,ko00190,ko00250,ko00310,ko00350,ko00360,ko00620,ko00630,ko00640,ko00650,ko00760,ko00920,ko01100,ko01200,ko04024,ko04727,ko04922,ko05230
MEDN0202	A-Ketoglutaric Acid	Organic acid And Its derivatives	Organic acid And Its derivatives	145.014	146.022	[M-H]-	C5H6O5	266600	89193	439360	456610	173910	179810	258990	194870	384770	148360	300260	572620	203220	138030	211720	280890	368700	557870	463430	329080	379930	200870	219960	138810	232540	265470	287880	C00026	HMDB0000208	51	328-50-7	30915	5218	ko00020,ko00040,ko00053,ko00220,ko00250,ko00300,ko00310,ko00340,ko00430,ko00471,ko00630,ko00650,ko00660,ko01100,ko01200,ko01210,ko01230,ko04066,ko04727,ko04922,ko04964,ko04976,ko05230
MEDN0206	Citramalic Acid	Organic acid And Its derivatives	Organic acid And Its derivatives	147.029	148.1	[M-H]-	C5H8O5	234460	174360	224060	223110	426150	249300	190180	425770	327280	304650	309060	210180	253000	284590	339110	197330	292700	260480	336670	252560	468710	293200	216680	160480	247490	249490	265380	C00815	HMDB0000426	1081	597-44-4	15584	5415	--
MEDN0209	Tryptamine	Tryptamines,Cholines,Pigments	Tryptamines	159.092	160.1	[M-H]-	C10H12N2	722090	492380	482040	481670	280840	325980	331690	510630	812850	397510	475950	441600	479410	364180	417130	321770	588870	736470	414220	557140	370250	411150	395430	243910	422390	443500	448410	C00398	HMDB0000303	1150	61-54-1	16765	-	ko00380,ko01100,ko04080
MEDN0210	1,5-Anhydro-D-Glucitol	Carboxylic acids and derivatives	Sugar alcohols	163.061	164.069	[M-H]-	C6H12O5	38791	61091	42257	42462	53360	55498	60382	138960	38249	44576	28243	44118	93772	72780	122420	80801	89528	81525	75025	61930	99597	149960	123800	160680	66730	79502	70233	C07326	HMDB0002712	64960	154-58-5	16070	3775	--
MEDN0211	D-Arabitol	Carboxylic acids and derivatives	Sugar alcohols	151.061	152.069	[M-H]-	C5H12O5	7784.1	17469	6429	8980.5	8548.3	9906.9	4865.6	7627.1	11535	6660	11055	7379.4	11205	7474.9	5580.2	6041.5	9479	11740	8714.5	7805.8	8178.4	9821	7063.8	12726	12045	12762	7000.5	C01904	HMDB0000568	827	488-82-4	18333	5551	ko00040,ko01100
MEDN0220	D-Glucose	Carboxylic acids and derivatives	Sugars	179.057	180.063	[M-H]-	C6H12O6	321500	216950	219450	290300	223460	147070	212110	212810	285130	306630	239160	223680	311820	281920	163670	236160	302280	388590	267240	309710	253170	291990	229660	207470	255310	251310	317060	C00031	HMDB0000122	5793	50-99-7	4167	133	ko00010,ko00030,ko00052,ko00500,ko00520,ko00524,ko01100,ko02010,ko04066,ko04068,ko04152,ko04742,ko04910,ko04911,ko04917,ko04922,ko04930,ko04931,ko04932,ko04933,ko04973,ko04976,ko04978,ko05230
MEDN0222	D-Melezitose	Carboxylic acids and derivatives	Sugars	503.161	504.169	[M-H]-	C18H32O16	41865	44037	29844	28266	21179	13664	20619	20766	84319	24417	42421	33543	32595	19818	20247	6917.3	36053	55299	46333	23901	18265	18897	22876	6532.5	25586	25160	29093	C08243	HMDB0011730	92817	597-12-6	6731	-	--
MEDN0224	D-Trehalose	Carboxylic acids and derivatives	Sugars	341.108	342.116	[M-H]-	C12H22O11	88125	51738	76874	64965	40660	8178.9	15460	23453	38806	36750	87097	73898	38035	29170	15689	11471	77204	92524	55588	78806	41431	42741	29730	13046	52791	51141	57409	C01083	HMDB0000975	7427	99-20-7	16551	5913	ko00500,ko01100,ko02010
MEDN0227	D-Glucose 6-Phosphate	Carboxylic acids and derivatives	Phosphate sugars	259.022	260.03	[M-H]-	C6H13O9P	8950200	6873400	13244000	13224000	21603000	12977000	24669000	12197000	10178000	10767000	14543000	9810400	17497000	16173000	13900000	19310000	9857700	14193000	26352000	14865000	30168000	17212000	16621000	14543000	11637000	18397000	14678000	C00092	HMDB0001401	439958	56-73-5	4170	145	ko00500,ko00524,ko00562,ko01100,ko04911,ko04917,ko04918,ko04931,ko04973,ko05230
MEDN0231	L-Fucose	Carboxylic acids and derivatives	Sugars	163.061	164.069	[M-H]-	C6H12O5	38791	61091	42257	42462	53360	55498	60382	138960	38249	44576	28243	44118	93772	72780	122420	80801	89528	81525	75025	61930	99597	149960	123800	160680	66730	79502	70233	C01019	HMDB0000174	17106	2438-80-4	2181	268	ko00051,ko00520,ko01100,ko04625
MEDN0237	D-Glucoronic Acid	Carboxylic acids and derivatives	Sugar acids	193.035	194.043	[M-H]-	C6H10O7	236070	196120	200660	215300	129530	202470	145930	233100	275520	319850	127550	167840	377890	300300	143490	287710	438140	449590	190920	259640	182050	177750	292830	416260	259750	239220	249440	-	-	65041	6556-12-3	-	-	--
MEDN0240	L-Gulonolactone	Carboxylic acids and derivatives	Sugar acids	177.04	178.048	[M-H]-	C6H10O6	17298	14212	11224	23758	11387	10970	16327	9279.4	16067	34621	19740	15578	11713	11877	11846	14747	15727	21856	18484	20209	10199	9687.6	4967.5	8685.3	13737	15036	13903	C01040	HMDB0003466	439373	1128-23-0	17587	-	ko00053,ko01100
MEDN0245	Pantothenate	CoEnzyme and vitamins	CoEnzyme and vitamins	218.103	219.1	[M-H]-	C9H17NO5	9053200	9212500	9574700	8070900	3818700	4851800	8047200	12846000	12834000	13066000	11551000	14948000	7893700	11231000	14639000	8466700	10777000	17977000	10457000	17803000	9174900	7029500	12187000	5506200	9947200	10309000	10721000	C00864	HMDB0000210	988	79-83-4	46905	-	ko00410,ko00770,ko01100,ko04977
MEDN0279	2-Aminoethanesulfinic Acid	Organic acid And Its derivatives	Sulfonic acids	108.012	109.02	[M-H]-	C2H7NO2S	41140	59646	91722	86663	41165	21776	56497	29451	62298	43470	53078	59135	46303	58912	29397	40521	62456	98660	62891	44887	74514	86631	43219	31365	52483	45480	49536	C00519	HMDB0000965	107812	300-84-5	16668	281	ko00430,ko01100
MEDN0280	2-Aminoethanesulfonic Acid	Organic acid And Its derivatives	Sulfonic acids	124.007	125.015	[M-H]-	C2H7NO3S	82052000	100290000	92152000	100120000	114800000	126040000	119500000	116600000	89513000	103980000	89429000	91167000	99611000	106000000	113880000	127150000	95777000	91647000	93175000	102960000	108710000	112500000	115700000	97416000	104080000	103300000	101100000	C00245	HMDB0000251	1123	107-35-7	15891	31	ko00120,ko00430,ko00920,ko01100,ko02010,ko04080
MEDN0283	2-Hydroxybutanoic Acid	Organic acid And Its derivatives	Organic acid And Its derivatives	103.003	104.047	[M-H]-	C4H8O3	1265800	1447700	858950	1374200	802590	3653500	577900	1108600	694450	838990	699480	657170	957020	1093900	702110	758720	1643000	682580	1354900	2236400	732360	779960	636640	552020	1039900	897010	917970	C05984	HMDB0000008	11266	600-15-7	1148	3783	ko00640
MEDN0284	2-Hydroxyisocaproic Acid	Organic acid And Its derivatives	Organic acid And Its derivatives	131.071	132.079	[M-H]-	C6H12O3	46960	44501	35847	36180	15036	25428	32579	28589	35250	45468	53755	43309	16159	31753	22694	30422	48492	63421	26140	60721	29208	25488	17488	30332	22999	34841	31438	-	HMDB0000665	92779	498-36-2	59783	5635	--
MEDN0285	2-Methylsuccinic Acid	Organic acid And Its derivatives	Organic acid And Its derivatives	131.034	132.042	[M-H]-	C5H8O4	6589500	6547300	5254300	5695000	6088500	22582000	4902000	21385000	9071400	14961000	8485300	7076500	8253000	9946900	6257400	5960000	7609800	4593800	6707900	14786000	17545000	4003000	2963500	8794200	8483900	8946400	8978900	C08645	HMDB0001844	10349	498-21-5	91315	6344	--
MEDN0290	3-Hydroxy-3-Methyl Butyric Acid	Organic acid And Its derivatives	Organic acid And Its derivatives	117.055	118.063	[M-H]-	C5H10O3	238410	400720	324140	385090	254870	825540	435520	551070	399100	435300	452450	344160	321750	418240	425690	560300	622450	427750	464480	567410	392500	351630	619930	1105600	455070	451830	430310	-	HMDB0000754	69362	625-08-1	37084	5722	--
MEDN0293	3-Hydroxypropanoic Acid	Organic acid And Its derivatives	Organic acid And Its derivatives	89.0239	90.032	[M-H]-	C3H6O3	1373500	1639000	1104100	1307100	1443700	975480	1178500	1430200	1542900	1419400	1405000	1567900	1203800	1491700	1401700	971650	1280800	937260	1428500	1333400	1257200	1523200	1472000	321960	1237400	1329900	1284200	C01013	HMDB0000700	68152	503-66-2	33404	5668	ko00240,ko00410,ko00640,ko01100,ko01200
MEDN0299	Adipic Acid	Organic acid And Its derivatives	Organic acid And Its derivatives	145.05	146.058	[M-H]-	C6H10O4	92156	76322	141340	79357	84824	78639	104390	127010	77220	118010	77203	59017	62129	78441	117240	81883	76993	80376	99443	101870	64462	92374	122750	55250	90569	96232	81461	C06104	HMDB0000448	196	124-04-9	30832	115	ko01100
MEDN0300	Azelaic Acid	Organic acid And Its derivatives	Organic acid And Its derivatives	187.097	188.105	[M-H]-	C9H16O4	1528300	1607200	1972700	1675900	2322300	1761800	2013900	1835500	1570800	1879100	1968100	1647900	1606900	1864900	1863300	1738900	1690500	1637100	1726800	1670200	1822100	1751700	1874100	1861000	1757000	1732600	1728100	C08261	HMDB0000784	2266	123-99-9	48131	5750	--
MEDN0314	Glutaric Acid	Organic acid And Its derivatives	Organic acid And Its derivatives	131.034	132.042	[M-H]-	C5H8O4	6589500	6547300	5254300	5695000	6088500	22582000	4902000	21385000	9071400	14961000	8485300	7076500	8253000	9946900	6257400	5960000	7609800	4593800	6707900	14786000	17545000	4003000	2963500	8794200	8483900	8946400	8978900	C00489	HMDB0000661	743	110-94-1	17859	3254	ko00071,ko00310,ko01100
MEDN0316	Guanidinoethyl Sulfonate	Organic acid And Its derivatives	Sulfonic acids	166.029	167.037	[M-H]-	C3H9N3O3S	737130	722000	617890	864010	492590	516020	587930	606850	880230	473250	591080	692750	523600	661950	680730	557230	762580	565920	864480	754800	490800	541250	1145000	170540	656400	563790	582870	C01959	HMDB0003584	68340	543-18-0	17228	6962	ko00430
MEDN0325	L-Lactic Acid	Organic acid And Its derivatives	Organic acid And Its derivatives	89.0239	90.0317	[M-H]-	C3H6O3	1373500	1639000	1104100	1307100	1443700	975480	1178500	1430200	1542900	1419400	1405000	1567900	1203800	1491700	1401700	971650	1280800	937260	1428500	1333400	1257200	1523200	1472000	321960	1237400	1329900	1284200	C00186	HMDB0000190	107689	79-33-4	422	5205	ko00010,ko00051,ko00620,ko00640,ko01100,ko04024,ko04066,ko04922,ko05230
MEDN0333	Malonicacid	Organic acid And Its derivatives	Organic acid And Its derivatives	103.003	104.011	[M-H]-	C3H4O4	1265800	1447700	858950	1374200	802590	3653500	577900	1108600	694450	838990	699480	657170	957020	1093900	702110	758720	1643000	682580	1354900	2236400	732360	779960	636640	552020	1039900	897010	917970	C00383	HMDB0000691	867	141-82-2	30794	3237	ko00061,ko00240,ko00410,ko01100,ko01212
MEDN0344	Subericacid	Organic acid And Its derivatives	Organic acid And Its derivatives	173.081	174.089	[M-H]-	C8H14O4	83135	95781	138680	103460	122690	116230	123760	100800	77430	110050	108590	106850	100690	115110	109230	114520	96573	83952	106360	98206	120150	115730	114760	102010	96859	103870	105980	C08278	HMDB0000893	10457	505-48-6	9300	4243	--
MEDN0350	(±)15-HETE	FA	Oxidized lipids	319.227	320.235	[M-H]-	C20H32O3	62936	96479	88725	52778	16033	35253	56463	153020	86945	277660	49112	130870	142620	193520	152970	39687	99571	102340	111070	50760	49764	38762	134610	9	83890	78244	90938	C04742	HMDB0003876	5280724	54845-95-3	15558	-	ko00590,ko04750
MEDN0352	O-Phosphorylethanolamine	GP	PE	140.011	141.019	[M-H]-	C2H8NO4P	2580600	3387000	3220100	3956000	3689400	3289200	3036100	2465800	2817800	2689700	3137000	3259300	4033600	3337800	2657600	2936100	2777900	2859800	4938700	3530200	4214600	2526100	2481500	4862600	3007900	2923800	3072600	C00346	HMDB0000224	1015	1071-23-4	17553	5233	ko00564,ko00600,ko01100,ko04071
MEDN0360	LPG(18:1/0:0)	GP	LPG	509.288	510.296	[M-H]-	C24H47O9P	127430	35393	97969	153860	27737	47579	96659	96950	143580	40192	146750	139500	191030	173160	144440	130060	142800	127140	97658	130800	26813	77296	93548	20157	134300	100760	134240	-	-	-	-	-	-	--
MEDN0362	LPE(18:1/0:0)	GP	LPE	478.293	479.301	[M-H]-	C23H46NO7P	41848000	28538000	11443000	11794000	6198600	17328000	5736600	35788000	24727000	8025200	18783000	65757000	6306700	4161100	49250000	6288900	36894000	15377000	7546500	36630000	36379000	24095000	11792000	12278000	19639000	20849000	21528000	-	HMDB0011506	53480949	-	74971	-	--
MEDN0364	LPE(18:0/0:0)	GP	LPE	480.309	481.317	[M-H]-	C23H48NO7P	102580000	85673000	28709000	23721000	7313800	31522000	6896900	72082000	70056000	21494000	29389000	139300000	7939200	3124800	57136000	7504700	69491000	22384000	13510000	58320000	44847000	26468000	21951000	17258000	31183000	32685000	33457000	-	HMDB0011130	9547068	-	75036	-	--
MEDN0366	LPE(16:0/0:0)	GP	LPE	452.278	453.286	[M-H]-	C21H44NO7P	3769000	1726600	1032800	880850	249300	674870	288580	1462200	1970700	439890	1373000	4160200	424570	177660	1138800	127840	2710200	1048500	597680	2090200	1072600	1032800	714170	125010	1120400	1100700	1128300	-	-	-	-	-	-	--
MEDN0368	LPE(14:0/0:0)	GP	LPE	424.246	425.254	[M-H]-	C19H40NO7P	1098600	464740	384350	412290	166310	310820	175660	617780	678600	134090	380140	1779600	342950	129810	444770	174110	955880	227280	258670	743450	575510	635850	372000	133570	434750	455070	457900	-	-	-	-	-	-	--
MEDN0372	LPA(0:0/16:0)	GP	LPA	409.236	410.243	[M-H]-	C19H39O7P	797490	586470	650400	849410	509360	526790	1103600	768210	1003400	497100	933600	1321400	1536800	1251200	694370	502580	1267500	1255800	478810	1229800	295190	664510	856140	264090	1102100	867770	964440	C00416	HMDB0007849	53478599	-	-	-	ko00561,ko00564,ko01100,ko04024,ko04070,ko04072,ko04666,ko04912,ko04975,ko05200,ko05212,ko05231
MEDN0373	LipoxinA4	FA	Oxidized lipids	351.217	352.46	[M-H]-	C20H32O5	10533000	657090	5008200	4592000	4628700	5848300	8868400	8026900	10332000	10713000	7349400	13890000	13717000	13714000	14018000	6172300	11295000	16903000	9123000	12657000	7419700	7383700	2551200	3992100	8309700	8430100	8685100	C06314	HMDB0004385	5280914	89663-86-5	6498	7058	ko00590,ko04080,ko05145
MEDN0376	9,10-DiHOME	FA	Oxidized lipids	313.238	314.246	[M-H]-	C18H34O4	74944	41795	62886	70232	41799	42634	43663	86338	105400	103610	93494	89782	67201	96763	74049	28285	65672	100340	102610	51414	41652	39171	67738	23253	68542	63067	68991	C14828	HMDB0004704	9966640	-	-	-	ko00591
MEDN0380	FFA(16:1)	FA	FFA	253.217	254.2	[M-H]-	C16H30O2	83515000	45016000	54559000	67187000	66321000	55379000	76727000	70480000	68875000	52425000	81056000	68304000	61859000	95421000	90066000	72187000	84279000	104000000	81667000	92113000	109180000	95481000	76562000	31801000	65034000	78580000	72687000	C08362	HMDB0003229	445638	373-49-9	28716	188	ko00061
MEDN0381	FFA(16:0)	FA	FFA	255.232	256.24	[M-H]-	C16H32O2	13078000	11365000	26880000	19410000	17530000	20442000	10667000	11381000	29127000	22884000	14120000	22046000	23079000	16183000	9938800	12314000	26154000	18265000	22870000	16449000	18296000	10641000	13814000	8113100	11252000	12480000	25803000	C00249	HMDB0000220	985	57-10-3	15756	187	ko00061,ko00062,ko00071,ko01040,ko01100,ko01212
MEDN0383	FFA(18:2)	FA	FFA	279.232	280.24	[M-H]-	C18H32O2	9961100	13421000	12429000	11147000	8848700	10386000	13622000	18795000	13577000	14150000	13520000	8705700	10219000	13244000	20026000	9552900	14490000	19873000	13680000	13599000	8805900	13173000	16434000	3983300	13801000	16611000	13993000	C01595	HMDB0000673	5280450	60-33-3	17351	191	ko00591,ko01040,ko01100
MEDN0385	FFA(12:0)	FA	FFA	199.17	200.17	[M-H]-	C12H24O2	485400	271540	384040	270960	246910	315630	338920	274250	486800	227670	403830	276190	273090	340180	293090	259040	489280	453460	397670	295410	238550	407830	483540	187770	275880	308640	372060	C02679	HMDB0000638	3893	143-07-7	30805	5611	ko00061,ko01100
MEDN0390	EPA	FA	Oxidized lipids	301.217	302.22	[M-H]-	C20H30O2	31355000	35279000	31522000	22362000	13138000	17179000	22140000	33585000	37065000	32915000	28650000	32067000	23616000	21895000	29697000	13634000	33231000	38196000	30444000	25998000	10811000	21603000	31443000	3561400	24674000	29598000	28330000	C06428	HMDB0001999	446284	10417-94-4	28364	6423	ko01040
MEDN0391	DHA	FA	Oxidized lipids	327.232	328.24	[M-H]-	C22H32O2	9187200	8549300	8579400	6395400	2783000	4091600	4917100	6978400	10121000	7811700	7203500	9929900	6325200	5586800	4728400	3393800	7898900	8161900	7774400	6462200	2815900	4201700	6517800	1389100	5580900	6775100	6364900	C06429	HMDB0002183	445580	6217-54-5	28125	3457	ko01040
MEDN0398	AA	FA	Oxidized lipids	303.232	304.24	[M-H]-	C20H32O2	17027000	18037000	14168000	13897000	8094000	10977000	14347000	22301000	18273000	22419000	16885000	14421000	11962000	16367000	19675000	11805000	13366000	19196000	16551000	17538000	9488500	13397000	19174000	4692700	15568000	18970000	14875000	C00219	HMDB0001043	444899	506-32-1	15843	193	ko00590,ko00591,ko01040,ko01100,ko04216,ko04217,ko04270,ko04611,ko04664,ko04666,ko04723,ko04726,ko04730,ko04745,ko04750,ko04912,ko04913,ko04921,ko04923,ko04925,ko05140,ko05146
MEDN0410	4-Hydroxybenzaldehyde	Benzene and substituted derivatives	Benzene and substituted derivatives	121.029	122.037	[M-H]-	C7H6O2	343000	119390	246290	280390	272940	362740	531120	345660	249450	400530	408120	803520	741640	758150	468000	631920	583670	699830	280130	374310	594240	357700	246110	499340	451520	487680	472880	C00633	HMDB0011718	126	123-08-0	17597	-	ko01100
MEDN0415	2-(Formylamino)Benzoic Acid	Benzene and substituted derivatives	Phenolic acids	164.035	165.043	[M-H]-	C8H7NO3	34918	15616	44536	28248	33679	34779	49302	44354	24382	59014	33830	66139	54656	83518	58616	43015	47989	58520	49327	41676	57646	46099	37608	49192	40080	46595	45015	C05653	HMDB0004089	101399	3342-77-6	36575	-	ko00380,ko01100
MEDN0419	Uridine 5-Monophosphate	Nucleotide And Its metabolomics	Nucleotide and Its metabolomics	323.028	324.036	[M-H]-	C9H13N2O9P	33241000	17069000	28382000	19487000	15863000	27142000	15085000	24765000	43543000	30923000	27894000	16591000	23652000	19299000	16011000	15680000	29075000	50386000	25212000	30775000	41670000	21382000	15999000	22612000	14538000	26104000	26372000	C00105	HMDB0000288	6030	58-97-9	16695	-	ko00240,ko01100
MEDN0429	3-Hydroxyhippuric Acid	Amino acid and Its metabolomics	Amino acid derivatives	194.045	195.053	[M-H]-	C9H9NO4	14981	32525	31166	29450	36193	29666	34772	31820	21642	27620	28992	27527	32672	33284	34979	34434	25756	19955	28546	23382	32130	34643	35023	32312	22565	31736	28408	-	HMDB0006116	450268	1637-75-8	70824	-	--
MEDN0432	5-Hydroxyhexanoic Acid	Organic acid And Its derivatives	Organic acid And Its derivatives	131.071	132.079	[M-H]-	C6H12O3	289120	259800	220420	242500	86824	156670	211520	196070	210720	295250	340960	283930	100300	174990	148590	184900	289840	397640	190390	436350	183140	179140	159710	176910	173490	230210	211890	-	HMDB0000525	170748	185956-02-9	131434	5510	--
MEDN0434	Β-Pseudouridine	Nucleotide And Its metabolomics	Nucleotide and Its metabolomics	243.062	244.07	[M-H]-	C9H12N2O6	741680	622010	737210	713780	667600	878170	520280	839400	1235900	1052300	774370	463210	770550	767370	499050	1155700	1162100	1330000	734050	1095000	759160	857440	680760	1655800	804940	785810	877960	C02067	HMDB0000767	15047	1445-07-4	17802	5734	ko00240,ko01100
MEDN0448	Pyridoxine 5'-Phosphate	CoEnzyme and vitamins	CoEnzyme and vitamins	248.032	249.04	[M-H]-	C8H12NO6P	74366	80698	95985	113220	113440	137260	62993	74961	80969	35963	56367	141160	65982	97544	140620	64546	101020	60098	42486	106810	115660	105690	77614	107640	78604	95524	110260	C00627	HMDB0001319	1055	447-05-2	28803	6156	ko00750,ko01100
MEDN0460	N8-Acetylspermidine	Amino acid and Its metabolomics	Amino acid derivatives	188.176	189.184	[M-H]-	C9H23N3O	34291	29115	21382	33577	14429	5376.5	11152	23569	45909	25567	35578	29741	18982	10254	25330	15093	36472	29436	32744	36736	10962	20249	20558	14701	15634	19049	20730	C01029	HMDB0002189	123689	34450-15-2	27911	6535	--
MEDN0463	D-Fructose 6-Phosphate-Disodium Salt	Carboxylic acids and derivatives	Phosphate sugars	259	304.1	[M-2Na+H]-	C6H11Na2O9P	12950000	9376300	19896000	17008000	30519000	13390000	30776000	18329000	21762000	16123000	25834000	15927000	25688000	25034000	20940000	25279000	16249000	18342000	26440000	21227000	37855000	23903000	25691000	20306000	17788000	24495000	23112000	-	-	22812950	26177-86-6	-	-	--
MEDN0469	Citraconic Acid	Organic acid And Its derivatives	Organic acid And Its derivatives	129.019	130.027	[M-H]-	C5H6O4	1172500	762970	729810	214950	255090	286620	95801	409170	237370	706350	204420	506750	333770	263440	96116	156940	272900	1029300	1701400	792950	62443	56694	69011	103180	363480	376160	381090	C02226	HMDB0000634	643798	498-23-7	17626	5607	ko00290,ko00660,ko01100,ko01210
MEDN0478	Aminomalonic Acid	Organic acid And Its derivatives	Organic acid And Its derivatives	118.014	119.022	[M-H]-	C3H5NO4	161950	169390	155720	165400	167080	157170	159270	163820	191030	162330	153040	178780	139650	186010	157190	169380	173690	151040	171390	195700	159630	153360	167920	140470	148940	151170	145390	C00872	HMDB0001147	100714	1068-84-4	17475	-	--
MEDN0480	Dl-Glyceraldehyde3-Phosphate	Organic acid And Its derivatives	Phosphoric acids	168.99	169.998	[M-H]-	C3H7O6P	9152900	9234700	11063000	9592200	9259000	12497000	10465000	8075000	10644000	7756800	16017000	10024000	7643200	7990700	17538000	6450700	8124400	10499000	10493000	11184000	10996000	8864900	8849300	5356900	8196100	9794500	13355000	C00661	HMDB0001112	729	591-59-3	17138	3294	--
MEDN0485	D-Fructose-1,6-Biphosphate-Trisodium Salt	Carboxylic acids and derivatives	Phosphate sugars	339	405.942	[M-3Na+2H]-	C6H11Na3O12P2	604170	880940	1419200	1353200	1209400	975800	1083500	616530	826700	710790	1483200	1072800	987270	967540	1249500	695770	878950	752520	1263700	1254700	1084800	984140	1147100	403930	848720	801770	977360	-	-	129893469	81028-91-3	-	-	--
MEDN0487	Allysine	Aldehyde,Ketones,Esters	Esters	144.066	145.074	[M-H]-	C6H11NO3	189480	11871	17269	19773	15662	10195	2885.5	13081	19661	176520	21302	17707	13318	17428	11363	6103	21688	309270	157910	356260	11829	9995.8	16623	20725	60928	57227	66728	C01475	HMDB0001263	207	1962-83-0	17027	6118	--
MEDN0494	8,15-Dihete	FA	FFA	335.222	336.23	[M-H]-	C20H32O4	902260	512860	579380	1349200	2114100	1734700	1910000	970200	647630	440880	1203300	542220	770500	1492100	1675900	2159400	792830	1214200	1034000	1588300	3878500	2398800	1194800	1288200	1004400	1316500	969590	-	HMDB0010219	53480358	80234-65-7	88456	-	--
MEDN0496	N-Acetylmethionine	Amino acid and Its metabolomics	Amino acid derivatives	190.054	191.062	[M-H]-	C7H13NO3S	328890	238370	226140	323870	120740	54292	97661	164950	250820	152400	299060	272970	192180	150530	94123	97551	192070	171580	260480	233510	99422	125030	148580	68901	168440	176400	165600	C02712	HMDB0011745	6180	65-82-7	165927	-	--
MEDN0498	Ribulose-5-Phosphate	Carboxylic acids and derivatives	Phosphate sugars	229.011	230.019	[M-H]-	C5H11O8P	23521000	49537000	32899000	20645000	33093000	45489000	37403000	32527000	36951000	21904000	25624000	41037000	21133000	25627000	62033000	18333000	28718000	22561000	21822000	27480000	33006000	31986000	45718000	12978000	29574000	28378000	30770000	C00117	HMDB0000618	439184	4300-28-1	17363	-	ko00030,ko00230,ko00440,ko00750,ko01100,ko01200,ko01230,ko04918
MEDN0499	Argininosuccinic acid	Organic acid And Its derivatives	Organic acid And Its derivatives	289.115	290.123	[M-H]-	C10H18N4O6	3269000	3160200	4447300	4261900	5655900	3546300	9161300	4646500	4502900	3530100	4814700	3651100	4531700	4651200	5935000	5227800	3868200	3990900	7527400	4223100	8051400	4783400	6179600	3666100	4120300	5376200	4341000	C03406	HMDB0000052	16950	2387-71-5	15682	5115	ko00220,ko00250,ko01100,ko01230
MEDN0502	2-Deoxyribose 1-Phosphate	Carboxylic acids and derivatives	Phosphate sugars	213.016	214.024	[M-H]-	C5H11O7P	1153300	528720	1594200	2399400	1390900	1781100	1730800	1802700	2239100	2050600	2027700	2491600	3682700	3710600	2959400	1756700	3199700	2904600	2948800	2930200	2883700	2266200	2754700	1333400	2296400	2095500	2418500	C00672	HMDB0001351	439287	17210-42-3	28542	6182	ko00030,ko00240,ko01100
MEDN0506	N-Acetylglucosamine 1-Phosphate	Carboxylic acids and derivatives	Phosphate sugars	300.048	301.056	[M-H]-	C8H16NO9P	7569600	6774600	6763000	5975000	5440500	3510300	6714900	6348300	9121600	8358600	6761900	5881000	5897700	5690600	5808200	5224800	6228600	10085000	6360400	6807000	5557900	5913500	6851500	3323600	6081800	5635900	6452600	C04256	HMDB0001367	440272	6866-69-9	7125	6194	--
MEDN0528	(3-Methoxy-4-hydroxyphenyl)ethylene glycol sulfate	Organic acid And Its derivatives	Organic acid And Its derivatives	263.023	264.03	[M-H]-	C9H12O7S	2338600	1572300	1517000	1359500	589580	829200	549600	1671100	1900900	1338100	440260	2171700	1190600	1957100	1182400	711740	3934900	2700700	804050	1349100	704080	715890	1483800	1157100	1217300	1339700	1446400	-	HMDB0000559	5543	3415-67-6	137054	5543	--
MEDN0533	Xanthosine	Nucleotide And Its metabolomics	Nucleotide and Its metabolomics	283.068	284.076	[M-H]-	C10H12N4O6	13210000	14933000	14933000	12890000	10651000	13109000	10359000	22798000	19488000	17209000	12346000	17401000	15675000	17733000	25108000	13241000	27931000	16178000	13232000	22435000	13754000	17313000	21091000	9543300	15662000	16271000	16568000	C01762	HMDB0000299	3408	146-80-5	18107	3408	ko00230,ko00232,ko01100,ko02010
MEDN0536	estrone 3-sulfate	Hormones and hormone related compunds	Hormones and hormone related compunds	349.111	350.119	[M-H]-	C18H22O5S	29777	29089	25450	34754	21389	22635	32306	20342	19005	21260	23283	21350	30502	32276	16984	23449	17499	23378	26290	25514	16528	19220	21349	33640	31374	27710	33265	C02538	HMDB0001425	3556	481-97-0	17474	3556	ko00140,ko04976
MEDN0537	ADP-ribose	Nucleotide And Its metabolomics	Nucleotide and Its metabolomics	558.064	559.072	[M-H]-	C15H23N5O14P2	14552	22563	21889	15102	25667	16339	36119	26210	16997	16276	24128	19321	17106	20421	13895	38354	16474	12305	16349	21009	21818	32023	12513	22386	37524	29630	31746	C00301	HMDB0001178	6059	20762-30-5	16960	6059	ko00230,ko01100
MEDN0538	UDP-glucose	Nucleotide And Its metabolomics	Nucleotide and Its metabolomics	565.047	566.055	[M-H]-	C15H24N2O17P2	4248800	1180500	2935200	3295400	621700	3143800	118250	1335200	3512700	2538800	1968400	254690	1911500	138410	108290	2071800	2578400	5482700	1377300	3964600	1380100	163230	306830	3811600	1842300	1883900	1797200	C00029	HMDB0000286	5278	133-89-1	46229	-	ko00040,ko00052,ko00053,ko00240,ko00500,ko00520,ko00524,ko00561,ko01100
MEDN0541	DL-3,4-Dihydroxyphenyl glycol	Benzene and substituted derivatives	Benzene and substituted derivatives	169.05	170.058	[M-H]-	C8H10O4	11214	10142	14645	11657	21517	13312	12400	18557	12941	15884	11945	10247	16867	17051	13123	13578	14702	13709	11200	10961	14149	12794	14224	18481	10123	12025	16323	C05576	HMDB0000318	5307	28822-73-3	1387	5307	ko00350,ko01100
MEDN0554	2-(4-Hydroxyphenyl)ethanol	Benzene and substituted derivatives	Benzene and substituted derivatives	137.06	138.068	[M-H]-	C8H10O2	283090	399580	415680	395160	489090	505740	435090	448370	268980	443480	472310	451880	428920	501310	460840	509340	422280	363870	486300	428190	444100	489730	492620	504100	407000	456950	408350	C06044	HMDB0004284	7044	501-94-0	1879	7044	ko00350,ko01100
MEDN0555	Hydroxyphenyllactic acid	Organic acid And Its derivatives	Organic acid And Its derivatives	181.05	182.058	[M-H]-	C9H10O4	58620	41644	28675	32401	13701	13574	16869	24076	27152	21635	44150	77523	14890	17264	14947	14046	14473	35999	21586	45388	17163	16090	13521	15967	11546	23835	28108	C03672	HMDB0000755	5723	306-23-0	17385	5723	--
MEDN0561	N-Acetylaspartylglutamic acid	Amino acid and Its metabolomics	Amino acid derivatives	303.083	304.091	[M-H]-	C11H16N2O8	955850	1004800	1015300	945030	1213000	719760	1509000	1372600	1044200	913160	942500	1221200	1400600	1729200	1674500	1152600	1457900	902980	1449600	1408200	1161900	1072300	1932900	760910	746070	1153400	1164400	C12270	HMDB0001067	188803	3106-85-2	95120	-	ko00250,ko01100,ko04080
MEDN0562	Indole-3-carbinol	Heterocyclic compounds	Indole and Its derivatives	146.061	147.068	[M-H]-	C9H9NO	7321700	8254500	7565100	7740400	8224800	8140000	8445100	8220200	7665300	8008400	8043000	8238300	7925500	8393600	8612800	8465800	8335900	7801700	8592500	7973700	8672400	8094600	8851500	8757800	7304900	8356400	8294800	-	HMDB0005785	-	700-06-1	24814	-	--
MEDN0573	GDP-L-fucose	Nucleotide And Its metabolomics	Nucleotide and Its metabolomics	588.074	589.082	[M-H]-	C16H25N5O15P2	63227	164040	89935	121440	165880	165440	79372	132130	86786	100040	142200	159370	111520	94977	172310	96063	125620	98765	140210	113260	174270	148670	181400	88901	61447	128800	107140	C00325	HMDB0001095	6001	15839-70-0	17009	6001	ko00051,ko00520,ko01100
MEDN0579	N-lactoyl-phenylalanine	Amino acid and Its metabolomics	Amino acid derivatives	236.092	237.1	[M-H]-	C12H15NO4	1808500	1106200	885850	1393800	463680	496670	471100	1123600	3529000	911420	1835100	1465100	1031800	921070	709900	442830	1857800	1705900	1484800	1659300	1094100	968940	616460	124690	1015400	1111100	1163500	-	HMDB0062175	102199091	-	-	-	--
MEDN0586	N-Acetyl-L-alanine	Amino acid and Its metabolomics	Amino acid derivatives	130.05	131.058	[M-H]-	C5H9NO3	2113800	1562900	1578200	2262500	840460	802270	1034200	1044500	2183100	1512600	1687300	1689000	1650900	1523000	1257500	1327100	1718500	1691200	1927900	1840400	1269700	1381500	1327200	1035000	1367800	1309000	1486100	-	HMDB0000766	88064	97-69-8	40992	5733	--
MEDN0588	Glycerophosphoric acid	Organic acid And Its derivatives	Phosphoric acids	171.006	172.014	[M-H]-	C3H9O6P	19672000	37786000	25147000	11287000	7808300	7405900	9845300	17521000	10822000	41583000	8426300	43081000	14903000	11051000	23423000	8098300	9105800	24498000	17738000	9251700	4058000	6975100	11467000	2260900	16297000	18750000	18401000	C02979	HMDB0000126	754	57-03-4	15978	5161	--
MEDN0593	D-Malic acid	Organic acid And Its derivatives	Organic acid And Its derivatives	133.014	134.022	[M-H]-	C4H6O5	9180300	13100000	10547000	9520400	8802300	10204000	7265800	9975500	16484000	8721600	14034000	13726000	6579300	8646100	14373000	6577700	14282000	14618000	12874000	14274000	11849000	12546000	12922000	2845900	7980500	10205000	10870000	C00497	HMDB0031518	92824	636-61-3	30796	-	ko00650,ko01100
MEDN0602	deoxyguanosine 5'-monophosphate(dGMP)	Nucleotide And Its metabolomics	Nucleotide and Its metabolomics	346.055	347.063	[M-H]-	C10H14N5O7P	364050	310050	390910	388270	313580	193190	379980	292470	569320	387250	477840	770350	387860	236060	290470	160880	461920	719240	498340	383670	123250	245350	498350	93242	474600	423130	456090	C00362	HMDB0001044	65059	902-04-5	16192	-	ko00230,ko01100
MEDN0604	Tetradecanedioic acid	FA	FFA	257.175	258.183	[M-H]-	C14H26O4	89180	74860	100210	85921	693470	80816	465940	167320	93954	105440	84612	108860	96284	192050	403080	158270	108960	90314	255140	99616	71277	413470	417490	67395	177690	192270	177580	C11002	HMDB0000872	13185	821-38-5	76308	5833	--
MEDN0611	6β-hydroxytestosterone	Hormones and hormone related compunds	Hormones and hormone related compunds	303.196	304.204	[M-H]-	C19H28O3	91220	81631	95127	90909	109600	94317	100660	115500	101500	102480	85265	118120	91069	103050	91998	92491	96293	94470	104040	108120	97680	97909	97770	103010	113840	110890	115540	C14497	HMDB0006259	65543	62-99-7	34477	-	--
MEDN0615	Carbamoyl phosphate	Organic acid And Its derivatives	Phosphoric acids	139.975	140.983	[M-H]-	CH4NO5P	4022000	4646900	4400700	4787500	4055700	3420700	3229300	3204500	4092900	4613900	3552200	4158200	4757300	3674200	3438800	2927400	3567600	3909100	5854100	4208600	3871900	2735400	2996600	5156600	3645800	3697400	3752000	C00169	HMDB0001096	278	590-55-6	17672	6002	ko00220,ko00230,ko00240,ko00250,ko00910,ko01100,ko01200,ko01230
MEDN0632	N-Oleoyl Glycine	Alcohol and amines	Amines	338.27	339.277	[M-H]-	C20H37NO3	93717	91596	126190	124200	126220	118590	164410	117430	129450	95184	145000	102630	156960	155430	120650	99457	134670	147990	118780	130530	114690	135180	137570	93817	112110	123890	133030	-	HMDB0013631	6436908	2601-90-3	73723	-	--
MEDN0656	Indoleacetaldehyde	Heterocyclic compounds	Indole and Its derivatives	158.061	159.068	[M-H]-	C10H9NO	6030200	4070200	4041700	4061800	2317100	2744700	2691000	4105400	6578600	3360700	3945200	3704100	3883800	2911600	3486700	2655100	4794800	6158300	3560300	4602900	2939600	3317700	3315500	1952200	3512000	3731700	3709000	C00637	HMDB0001190	800	2591-98-2	18086	6068	ko00380,ko01100
MEDN0658	Hexadecanedioic acid	FA	FFA	285.207	286.214	[M-H]-	C16H30O4	220680	173640	209680	188910	1638200	197150	733510	311960	201950	211940	146350	199040	183010	253510	523300	361490	243490	243580	297910	206700	149390	649510	758230	172670	331320	298430	345710	C19615	HMDB0000672	10459	505-54-4	73722	5642	ko01100
MEDN0669	5-oxoETE	FA	Oxidized lipids	317.212	318.219	[M-H]-	C20H30O3	6449200	262360	3226600	2609500	3862300	3926000	7468700	5347000	3918500	9662400	5030600	7627800	10709000	13580000	10230000	6558700	6949700	8385900	3813000	7024700	6638900	4812400	1375500	5255600	5864800	5903800	6295400	C14732	HMDB0010217	5283159	106154-18-1	52449	-	ko00590
MEDN0682	Octadecanamide	Alcohol and amines	Amines	282.28	283.288	[M-H]-	C18H37NO	30861	27246	45792	41040	37927	28896	32965	37359	32173	44696	22211	34393	26676	27175	27915	29181	26697	39383	19057	37583	27905	36397	33356	27641	38187	37744	37521	C13846	HMDB0034146	31292	124-26-5	34900	-	--
MEDN0689	2,5-Furandicarboxylicacid	Organic acid And Its derivatives	Organic acid And Its derivatives	154.998	156.006	[M-H]-	C6H4O5	2522700	1864800	2903500	2931500	2873200	3023900	3121900	3126300	2780200	3048000	2904500	1940800	3043200	2004200	2849300	2129900	3005000	2237800	2961400	2013000	2686300	2107900	3039600	3081700	2730700	3015200	2875300	C20450	HMDB0004812	76720	3238-40-2	84212	7076	--
MEDN0721	2-Methyl-5-nitroimidazole-1-ethanol	Alcohol and amines	Alcohols	170.057	171.064	[M-H]-	C6H9N3O3	34757	16052	17057	27576	12278	37566	29805	36799	66317	26792	53191	62535	52348	57305	31960	46308	88247	53863	39757	46011	81493	33832	26448	18998	40722	42624	40918	C07203	HMDB0015052	4173	443-48-1	6909	-	--
MEDN0741	Methanesulfonic acid	Organic acid And Its derivatives	Sulfonic acids	94.9803	95.9881	[M-H]-	CH4O3S	333100	322310	420030	467410	312860	290130	374040	420830	501270	361890	415680	426750	363960	489920	348130	333340	433760	422320	323880	352320	389500	290850	465910	321850	398750	355990	450930	C11145	-	6395	75-75-2	-	-	ko00920,ko01100
MEDN0745	Propylparaben	Benzene and substituted derivatives	Phenolic acids	179.071	180.079	[M-H]-	C10H12O3	40331	45080	47877	64561	60202	139170	63002	70438	32814	42669	52154	40550	26217	25973	22325	23149	39516	20882	42771	33561	24780	25570	22469	21296	40682	42958	42868	-	HMDB0032574	7175	94-13-3	32063	-	--
MEDN0748	Methylparaben	Benzene and substituted derivatives	Phenolic acids	151.04	152.047	[M-H]-	C8H8O3	95344	96806	96109	93828	77804	116310	91467	99851	89350	105300	90785	93064	99268	99077	71042	80417	107090	89309	97298	91262	89902	82187	63767	91501	87896	97101	87550	-	HMDB0032572	7456	99-76-3	31835	-	--
MEDN0749	1-Mar	FA	Oxidized lipids	359.222	360.23	[M-H]-	C22H32O4	25852	9	16155	8368	8809.2	9527	28672	21318	22444	31075	21364	43853	50213	46218	23076	20871	19868	28857	9578.1	20242	16596	17707	7295	16015	24817	29635	21425	-	-	60201795	1268720-28-0	-	-	--
MEDN0750	(±)12-HEPE	FA	Oxidized lipids	317.212	318.219	[M-H]-	C20H30O3	9200300	3074700	5534300	12178000	4459400	4055800	4477400	5304500	7269400	4148900	7843300	4774200	5865600	4468700	3799300	3144000	6237900	7092700	10831000	8143200	3819800	5300100	5858800	1533500	5580800	5556400	5903600	-	HMDB0010202	10041593	81187-21-5	72645	-	--
MEDN0751	(±)12-HETE	FA	Oxidized lipids	319.227	320.235	[M-H]-	C20H32O3	2276900	1333800	2018500	5107400	2423900	2981600	2096500	2988400	2076400	2903000	3303100	1559000	2481300	2583700	1844300	2906500	1747500	1804000	4704400	2902400	2725600	2382700	3902300	2289100	2403900	2419000	2678400	-	HMDB0006111	5312983	71030-37-0	-	-	--
MEDN0753	(±)16-HETE	FA	Oxidized lipids	319.227	320.235	[M-H]-	C20H32O3	130010	96882	137700	106100	61758	40090	78822	101920	191190	149730	101830	154560	97063	147900	175680	45095	180220	191080	159980	96140	54004	78559	92516	15061	114220	103460	112220	-	HMDB0004680	9548884	128914-46-5	34162	-	--
MEDN0754	(±)17-HDHA	FA	Oxidized lipids	343.227	344.235	[M-H]-	C22H32O3	5682600	972020	4034200	2761300	3509400	2785400	4118900	4692700	6299600	5208400	6406600	6903700	5351400	5190000	3664900	3244900	6778700	6261900	2843100	5425000	3112800	4188100	1880300	1932700	4099400	4208500	4290700	-	HMDB0010213	6439179	90780-52-2	72637	-	--
MEDN0755	(±)17-HETE	FA	Oxidized lipids	319.227	320.235	[M-H]-	C20H32O3	130010	96882	137700	106100	61758	40090	78822	101920	191190	149730	101830	154560	97063	147900	175680	45095	180220	191080	159980	96140	54004	78559	92516	15061	114220	103460	112220	-	HMDB0012598	6442740	128914-47-6	63995	-	--
MEDN0758	(±)4-HDHA	FA	Oxidized lipids	343.227	344.235	[M-H]-	C22H32O3	2186900	292580	1066200	577640	538660	637000	1463800	1417600	1268500	2600400	1480600	3283700	2558600	2831900	1482200	835930	2072800	1695800	776530	1063100	815290	867740	389150	397290	1320400	1335400	1358100	-	-	-	90906-40-4	-	-	--
MEDN0759	(±)5-HEPE	FA	Oxidized lipids	317.212	318.219	[M-H]-	C20H30O3	7172900	1674600	6682000	4373400	4841700	3342700	4368200	4492000	7349600	6548400	5192700	6382200	5792000	5184500	6383000	2921600	8225600	10572000	5918200	7217800	3715600	5128200	3600400	1514500	5229400	5118500	5351500	-	HMDB0005081	6439678	-	72801	-	--
MEDN0760	(±)5-HETE	FA	Oxidized lipids	319.227	320.235	[M-H]-	C20H32O3	61584000	10451000	48888000	32579000	47333000	39724000	55191000	61959000	54882000	95994000	60886000	68353000	82223000	95092000	90737000	57921000	72442000	82872000	44555000	79799000	53811000	55549000	34998000	43142000	58327000	59634000	62105000	-	HMDB0011134	5280733	-	28209	6554	--
MEDN0765	11,12-EET	FA	Oxidized lipids	319.227	320.235	[M-H]-	C20H32O3	838120	362990	1016100	954030	434180	566140	578710	616150	696980	1216500	420740	543920	759050	809010	616960	720240	698680	389640	1054000	689750	668850	432380	643140	966050	663340	631080	714650	-	-	-	123931-40-8	-	-	--
MEDN0766	11-deoxy PGE1	FA	Oxidized lipids	337.238	338.246	[M-H]-	C20H34O4	76826	26880	55587	33021	29062	139950	148820	342530	83352	383450	92878	339760	232500	528230	277550	200410	202150	127050	141050	91966	127210	98758	48647	118590	190540	180680	191240	-	-	5283055	37786-00-8	-	-	--
MEDN0767	12,13-EpOME	FA	Oxidized lipids	295.227	296.235	[M-H]-	C18H32O3	114370	24100	74026	46280	24750	14948	49877	90181	109290	133580	96346	153820	63458	112410	146150	8671.3	131120	175940	81499	63407	27463	37007	49737	8808.5	64082	69412	73707	C14826	HMDB0004702	5356421	-	38299	-	ko00591,ko01100
MEDN0768	13-oxoODE	FA	Oxidized lipids	293.212	294.219	[M-H]-	C18H30O3	81200	29372	65837	55714	52845	54305	53973	90649	109980	109350	83185	121840	81000	199020	137650	38276	134400	117810	98764	44260	66529	54538	52305	27668	79205	94821	83528	C14765	HMDB0004668	6446027	54739-30-9	68947	-	ko00591
MEDN0769	14(S)-HDHA	FA	Oxidized lipids	343.227	344.235	[M-H]-	C22H32O3	70063	26774	60647	55464	44523	44205	49635	52501	76416	51085	91914	71423	79250	88088	53677	54098	63206	68567	45061	96349	47311	62017	44469	34082	49843	79066	73693	-	-	-	119433-37-3	-	-	--
MEDN0771	15-oxoETE	FA	Oxidized lipids	317.212	318.219	[M-H]-	C20H30O3	59795	13132	27736	40618	1205	49188	76812	144340	57908	203530	36956	158970	143320	173600	158030	42668	97802	101160	106340	53394	77370	34473	30992	12771	62762	79738	85746	C04577	HMDB0010210	5280701	81416-72-0	15559	-	ko00590
MEDN0772	16(17)-EpDPE	FA	Oxidized lipids	343.227	344.235	[M-H]-	C22H32O3	215810	39877	216770	82911	17303	24020	77802	133170	176980	274060	156270	312200	173930	162360	107810	24512	221430	252170	157310	101050	32870	49215	73690	9231.3	133430	133750	144570	-	HMDB0013621	14392758	155073-46-4	72855	-	--
MEDN0773	17(18)-EpETE	FA	Oxidized lipids	317.212	318.219	[M-H]-	C20H30O3	92495	29858	78296	30750	12668	11341	40751	80731	87608	99803	61348	113010	61615	50646	82550	8989.2	83857	145680	83658	54213	10932	29343	47373	9	43750	62046	58877	-	-	16061089	131339-23-6	-	-	--
MEDN0776	5(S),15(S)-DiHETE	FA	Oxidized lipids	335.222	336.23	[M-H]-	C20H32O4	493710	257550	864940	970400	1594100	1035900	965490	804430	869240	2052200	1178400	425870	1301200	447450	559360	969120	1232700	1264500	997270	938670	775720	911690	1389700	1072500	916010	853880	979440	-	HMDB0010216	5283158	82200-87-1	91286	-	--
MEDN0778	5,6-EET	FA	Oxidized lipids	319.227	320.235	[M-H]-	C20H32O3	116520	20616	79177	28685	13101	28734	70409	159690	80730	343170	76892	185970	122050	198600	176360	26015	116320	138320	76618	68904	42315	34133	47962	7644.3	99640	92891	89302	C14768	-	5283202	87173-80-6	-	-	ko00590,ko01100,ko04270,ko04726,ko04750,ko04913
MEDN0779	5-HETrE	FA	Oxidized lipids	321.243	322.251	[M-H]-	C20H34O3	45297	38970	32510	47390	15981	37962	44215	59651	56101	101170	66538	71564	38007	60855	46090	32000	70207	62661	50365	50177	68802	42491	43762	23875	49556	50794	49901	-	-	-	195061-94-0	-	-	--
MEDN0780	5-iPF2α-VI	FA	Oxidized lipids	353.233	354.241	[M-H]-	C20H34O5	100240	16037	85162	59784	155730	259590	223040	261010	183040	421740	214570	201420	420230	639920	495250	458280	188630	133240	166100	354160	566790	255670	79058	364560	230230	227740	249380	-	-	-	180469-63-0	-	-	--
MEDN0781	6 keto-PGF1α	FA	Oxidized lipids	369.228	370.236	[M-H]-	C20H34O6	95798	16778	37356	73520	32403	37660	67776	49415	42259	75985	35549	31421	67564	82553	46717	56784	63664	30829	68550	63239	51281	41235	48426	80677	50687	49941	53949	-	-	-	58962-34-8	-	-	--
MEDN0783	9,10-EpOME	-	-	295.228	296.235	[M-H]-	C18H32O3	324610	97123	190620	140760	108720	29326	80597	67159	401490	43574	230570	147350	75472	120430	39148	40946	336380	205310	252410	116810	54023	119680	173720	6152.7	134160	147900	137560	-	-	-	-	-	-	--
MEDN0785	LTB4	FA	Oxidized lipids	335.222	336.23	[M-H]-	C20H32O4	54392	19673	58098	62471	505440	160550	141290	67461	68197	150440	322820	75209	144850	79604	86328	202050	304710	71705	108740	74240	163920	374740	29647	185920	123270	134640	148820	C02165	-	-	71160-24-2	-	-	ko00590,ko01100,ko03320,ko04080,ko04726,ko04750,ko04976
MEDN0793	Prostaglandin E2	Hormones and hormone related compunds	Hormones and hormone related compunds	351.217	352.225	[M-H]-	C20H32O5	3543500	1129100	1577800	2809900	1690000	2103000	2556100	2276400	2388100	4293700	1656400	1679200	2974300	3203600	2036200	2111500	2508300	1012800	2909100	2675900	3106100	1477900	2308100	4076700	2117600	2218100	2351200	C00584	HMDB0001220	5280360	363-24-6	15551	6089	ko00590,ko01100,ko04024,ko04080,ko04625,ko04726,ko04750,ko04921,ko04923,ko04924,ko04976,ko05140,ko05143,ko05146,ko05163,ko05165,ko05200,ko05323
MEDN0795	PGF2α	FA	Oxidized lipids	353.233	354.241	[M-H]-	C20H34O5	63783	50425	45995	31356	42355	15654	59139	162220	30190	111390	40318	76338	42280	66878	80631	53128	40364	17666	57577	31974	18379	57066	79392	41797	54517	58236	58849	-	-	-	551-11-1	-	-	--
MEDN0796	PGF3α	FA	Oxidized lipids	351.217	352.225	[M-H]-	C20H32O5	136300	16852	58268	74743	74378	93512	91615	188230	139590	223040	125280	207720	167270	273940	205230	91526	112790	185420	304250	144890	91946	106400	46063	31504	105610	127980	136300	-	-	5280940	745-64-2	-	-	--
MEDN0798	PGK1	FA	Oxidized lipids	351.217	352.225	[M-H]-	C20H32O5	2213300	655060	990080	1633100	1020800	1303700	1495900	1307800	1479900	2554400	985730	1055200	1889700	1937700	1238300	1281400	1560000	706560	1777100	1645500	1910100	880540	1358300	2410000	1258500	1352000	1364700	-	-	-	69413-73-6	-	-	--
MEDN0818	N-acetyl-beta-alanine	Amino acid and Its metabolomics	Amino acid derivatives	130.05	131.058	[M-H]-	C5H9NO3	2366800	1585200	1740600	2458200	1059700	857030	1192300	1235300	2448000	1610600	1725700	1805900	1884500	1632500	1345900	1435500	1914400	1792600	2045900	2048000	1266900	1451400	1441200	1149900	1527500	1369400	1601200	C01073	HMDB0061880	76406	3025-95-4	16682	-	ko00410
MEDN0820	3-Hydroxyglutaric acid	Organic acid And Its derivatives	Organic acid And Its derivatives	147.029	148.037	[M-H]-	C5H8O5	109600	95412	97876	107660	193110	151920	100590	202130	173900	168210	159360	120630	116500	116640	161150	92547	145300	156200	135820	133810	216510	177370	116820	68543	98459	135490	132800	-	HMDB0000428	181976	638-18-6	-	5417	--
MEDN0822	Cysteine glutathione disulfide	Amino acid and Its metabolomics	Small Peptide	425.08	426.088	[M-H]-	C13H22N4O8S2	5218700	3705400	7258100	9092900	4932600	2866400	3624200	3924700	5983500	5361600	5142200	3348600	6422700	5064100	3141800	3838000	6859400	7332200	7869200	7589900	2951000	4129600	4502500	3427100	5204600	4844900	5092600	-	HMDB0000656	53477713	13081-14-6	143243	5628	--
MEDN0827	N-acetylornithine	Amino acid and Its metabolomics	Amino acid derivatives	173.093	174.1	[M-H]-	C7H14N2O3	21383000	10570000	9800600	9621600	4923600	6013100	6940600	9922200	23068000	7406200	8193400	8687000	9520800	6866400	7297300	4772500	13223000	21936000	8887200	12006000	7659800	8052900	6255500	4818500	9453100	9436300	9508600	C00437	HMDB0003357	439232	6205-08-9	16543	-	ko00220,ko01100,ko01210,ko01230
MEDN0832	D-Glucosamine 6-Phosphate	Carboxylic acids and derivatives	Phosphate sugars	258.038	259.151	[M-H]-	C6H14NO8P	1833800	2066700	1536900	1035700	426520	553340	743980	1899700	2525800	3847100	757280	1616200	1559500	780620	959550	449900	1355800	1398600	2258000	914320	567180	539260	986890	397560	1412800	1142600	1414400	C00352	HMDB0001254	439217	3616-42-0	15873	6111	ko00250,ko00520,ko01100,ko04931
MEDN0833	3-Dehydroshikimate	Organic acid And Its derivatives	Organic acid And Its derivatives	171.029	172.037	[M-H]-	C7H8O5	8646.9	21373	15910	17054	11478	15772	6406.9	23029	21044	18454	18257	7189.1	9810	10689	9143	6440.5	11057	14570	22976	28163	13230	14314	17496	11503	16391	11037	18195	C02637	HMDB0000390	439774	2922-42-1	-	5379	ko00400,ko01100,ko01230
MEDN0835	D-Glucuronolactone	Aldehyde,Ketones,Esters	Esters	175.024	176.032	[M-H]-	C6H8O6	76131	15221	57968	48019	66645	98031	116690	70010	49626	121630	105690	162310	140410	143210	98411	67079	112530	114910	97431	85157	100550	98258	49058	79199	106010	88929	107980	C02670	HMDB0006355	2724333	32449-92-6	18268	-	ko00053,ko01100
MEDN0841	3-Ureidopropionate	Organic acid And Its derivatives	Organic acid And Its derivatives	131.046	132.054	[M-H]-	C4H8N2O3	220620	220830	221560	222020	338860	378210	351210	330760	209230	238720	228690	212390	219840	306770	266780	420650	178950	206360	222000	218650	316000	347200	284840	338060	261810	269730	289520	C02642	-	111	462-88-4	-	-	ko00240,ko00410,ko00770,ko01100
MEDN0856	2',4'-Dihydroxyacetophenone	Benzene and substituted derivatives	Benzene and substituted derivatives	151.04	152.047	[M-H]-	C8H8O3	95344	96806	96109	93828	77804	116310	91467	99851	89350	105300	90785	93064	99268	99077	71042	80417	107090	89309	97298	91262	89902	82187	63767	91501	87896	97101	87550	C03663	HMDB0029659	6990	89-84-9	18414	-	--
MEDN1006	Uric acid	Organic acid And Its derivatives	Organic acid And Its derivatives	167.021	168.028	[M-H]-	C5H4N4O3	344450	440600	404380	625110	305970	411030	514310	450760	550100	523820	366300	631620	602310	446560	630340	637980	386140	459580	532000	418200	321910	418640	620920	386470	478880	392960	404050	C00366	HMDB0000289	1175	69-93-2	17775	88	ko00230,ko01100,ko04976
MEDN1012	7-Methylguanine	Nucleotide And Its metabolomics	Nucleotide and Its metabolomics	164.057	165.065	[M-H]-	C6H7N5O	46500	19428	89119	110890	25893	37045	18871	43861	25122	28770	31143	60903	61401	42319	44507	38268	49247	36152	36048	26252	37057	29740	30143	20668	36365	39978	60499	C02242	HMDB0000897	135398679	578-76-7	28664	-	--
MEDN1016	P-Aminohippuric Acid	Amino acid and Its metabolomics	Amino acid derivatives	193.061	194.069	[M-H]-	C9H10N2O3	11849	19815	16223	13506	18873	61227	17691	66568	22894	46568	26316	21226	31593	22866	16670	20676	21640	10824	17406	51601	47856	10537	10837	28887	26506	25249	30559	-	HMDB0001867	2148	61-78-9	104011	6359	--
MEDN1022	5,6-Dimethylbenzimidazole	Heterocyclic compounds	Heterocyclic compounds	145.077	146.084	[M-H]-	C9H10N2	1514100	1189900	1213100	1219300	758930	907730	871740	1259500	1652300	1023100	1164200	1078400	1230800	947570	1076300	867480	1435800	1532000	1094600	1256500	921370	1017000	975250	628960	1169100	1229400	1144900	C03114	HMDB0003701	675	582-60-5	15890	-	ko00740,ko00860,ko01100
MEDN1035	13(R)-HODE	FA	Oxidized lipids	295.2	296.235	[M-H]-	C18H32O3	195090	147540	230740	248390	170960	192170	237150	295580	253990	366400	242580	310110	229230	484840	365160	131110	269170	318970	338730	164130	183310	200980	225490	96782	248560	240510	234390	-	-	13723970	10219-69-9	-	-	--
MEDN1045	2-Amino-4,6-pteridinediol	Nucleotide And Its metabolomics	Nucleotide and Its metabolomics	178.038	179.044	[M-H]-	C6H5N5O2	607460	1492800	1126900	1393100	573700	2040100	408010	789950	950450	806090	1025500	2501800	508370	598700	451170	440970	726250	713870	543910	1107200	1550800	567450	620980	1383400	1049700	1022300	1103500	-	-	135403800	119-44-8	-	-	--
MEDN1056	Iminodiacetic acid	Organic acid And Its derivatives	Organic acid And Its derivatives	132.03	133.037	[M-H]-	C4H7NO4	33567000	16979000	22423000	24635000	13242000	13732000	18281000	21463000	39949000	16849000	23717000	17092000	27273000	18003000	16069000	15325000	26944000	43541000	24384000	28390000	20830000	19879000	16068000	16673000	21439000	23186000	23505000	C19911	HMDB0011753	8897	142-73-4	24786	-	--
MEDN1059	Tauroursodeoxycholic acid	Bile acids	Bile acids	498.289	499.297	[M-H]-	C26H45NO6S	5123300	4526100	5279600	3339500	6438900	6134300	5083100	8531800	10912000	11739000	5885800	11133000	6613500	11114000	9757000	9945300	15500000	14778000	9612800	8021100	15054000	10621000	10272000	9813300	8064100	9053200	9180200	C05463	HMDB0000896	9848818	14605-22-2	9410	5853	--
MEDN1064	N-arachidene glycine	Aldehyde,Ketones,Esters	Esters	360.254	361.262	[M-H]-	C22H35NO3	16175	16943	21932	12605	14681	12515	25640	45444	16351	17058	17697	12306	11839	33180	52368	20781	10758	23267	32880	17389	26450	48912	53757	9	20581	24412	27489	-	-	5283389	179113-91-8	-	-	--
MEDN1069	FFA(18:4)	FA	FFA	275.201	276.209	[M-H]-	C18H28O2	24753000	11170000	19631000	12688000	7833000	4833900	8694200	11433000	32107000	17267000	18578000	18238000	9646300	16368000	19014000	3842500	30315000	59016000	35394000	14626000	4232000	11703000	20461000	671530	17386000	17787000	19669000	C16300	-	1931	2012-14-8	-	-	ko00592
MEDN1082	8-isoprostaglandin F1α	Hormones and hormone related compunds	Hormones and hormone related compunds	355.2	356.256	[M-H]-	C20H36O5	12852	13070	12653	19086	81498	118490	106370	130100	51368	437770	268380	127520	196040	144170	83852	152710	118660	111560	36142	123780	1410800	397200	14521	58239	175200	180340	193350	-	-	11164145	26771-96-0	-	-	--
MEDN1083	Sphingosine 1-phosphate	SL	SM	378.2	379.249	[M-H]-	C18H38NO5P	38955	23576	29951	50694	73771	35767	51049	103370	43857	34922	36154	42642	32054	52901	93591	43131	45793	30296	37165	102210	89031	79270	102050	95709	40638	36906	42732	C06124	HMDB0000277	5283560	26993-30-6	37550	5272	ko00600,ko01100,ko04020,ko04071,ko04072,ko04080,ko04371,ko04666,ko05152
MEDN1087	UDP-D-galactose	Carboxylic acids and derivatives	Sugars	565.047	566.055	[M-H]-	C15H24N2O17P2	4248800	1180500	2935200	3295400	621700	3143800	118250	1335200	3512700	2538800	1968400	254690	1911500	138410	108290	2071800	2578400	5482700	1377300	3964600	1380100	163230	306830	3811600	1842300	1883900	1797200	C00052	HMDB0000302	18068	2956-16-3	67119	5291	ko00052,ko00520,ko01100
MEDN1098	2-ethyl-2-hydroxybutyric acid	Organic acid And Its derivatives	Organic acid And Its derivatives	131.071	132.079	[M-H]-	C6H12O3	13490	5059.5	13109	9524.9	11772	10308	25416	25700	11897	34519	22705	29713	30831	63908	55502	23211	29398	36261	29449	20482	21401	24443	16824	30687	15315	25595	22059	-	HMDB0001975	77199	3639-21-2	-	6411	--
MEDN1108	1,6-anhydro-β-D-glucose	Carboxylic acids and derivatives	Sugars	161.045	162.053	[M-H]-	C6H10O5	127900	88904	127480	130210	107780	29286	71223	65077	99894	97143	126850	119540	108600	81199	46298	65243	130140	176430	108660	134560	97526	109200	76807	53741	114490	109980	120990	-	HMDB0000640	724705	498-07-7	30997	5613	--
MEDN1112	16-Hydroxyhexadecanoic acid	FA	FFA	271.227	272.235	[M-H]-	C16H32O3	2097600	1363600	1678600	2470800	835120	760330	671060	1037500	2137900	1512200	2056900	1662800	1333400	1285800	867370	691950	2176800	2699800	2036400	1679700	839850	1194700	922780	442130	1235300	1277600	1300800	-	HMDB0006294	10466	506-13-8	55328	-	--
MEDN1114	D-Ribono-1,4-lactone	Carboxylic acids and derivatives	Sugar acids	147.029	148.037	[M-H]-	C5H8O5	109600	95412	97876	107660	193110	151920	100590	202130	173900	168210	159360	120630	116500	116640	161150	92547	145300	156200	135820	133810	216510	177370	116820	68543	98459	135490	132800	-	HMDB0001900	111064	5336-08-3	74168	6380	--
MEDN1117	Uridine-5'-diphospho-N-acetylgalactosamine disodium salt	Nucleotide And Its metabolomics	Nucleotide and Its metabolomics	606.074	607.082	[M-H]-	C17H27N3O17P2	1491400	1782400	1218500	1474400	754320	707910	444580	799920	909660	1144600	1506500	1163200	754830	526770	681100	347510	1225200	1301400	575050	1137700	1478000	726790	329050	731940	910700	956750	848530	C00203	HMDB0000290	445675	528-04-1	16264	5281	ko00520,ko01100
MEDN1125	N,N′-dicyclohexylcarbodiimide	Alcohol and amines	Polyamines	205.17	206.178	[M-H]-	C13H22N2	24908000	26468000	28413000	28244000	28203000	27966000	29269000	28664000	29101000	26816000	29254000	27845000	28145000	27280000	28218000	27731000	28760000	27972000	29814000	27700000	29339000	28951000	29937000	29509000	27454000	30351000	30790000	-	-	10868	538-75-0	-	-	--
MEDN1145	P-chlorophenylalanine	Benzene and substituted derivatives	Phenolic acids	198.032	199.04	[M-H]-	C9H10ClNO2	1191300	1452200	1448500	1475100	1674300	1465600	1761100	1564100	1308700	1687200	1542600	1505900	1565200	1732800	1729600	1666300	1608700	1329000	1717500	1505300	1515700	1643400	1809500	1573800	1463600	1507500	1487300	-	-	4652	7424-00-2	-	-	--
MEDN1148	2-hydroxyhexadecanoic acid	FA	FFA	271.227	272.235	[M-H]-	C16H32O3	2097600	1363600	1678600	2470800	835120	760330	671060	1037500	2137900	1512200	2056900	1662800	1333400	1285800	867370	691950	2176800	2699800	2036400	1679700	839850	1194700	922780	442130	1235300	1277600	1300800	-	HMDB0031057	92836	764-67-0	75972	-	--
MEDN1150	Indole-3-carboxylic acid	Heterocyclic compounds	Indole and Its derivatives	160.04	161.048	[M-H]-	C9H7NO2	26090	20384	20422	18471	9176.2	18637	18015	29898	28492	20758	27194	29590	21595	15770	26332	11106	24439	19916	15828	21254	15402	13120	14565	8890.5	14657	17936	15412	C19837	HMDB0003320	69867	771-50-6	24809	3795	--
MEDN1156	FFA(20:4)	FA	FFA	303.2	304.24	[M-H]-	C20H32O2	2312300	2679000	2145400	2005100	1123500	1487700	2017100	3198100	2621900	3250700	2276900	2105700	1620300	2345700	2961600	1597900	1983900	2909300	2522000	2640800	1445300	1911200	2705600	657710	2161500	2607400	2024500	-	-	1899	82073-91-4	-	-	--
MEDN1159	FFA(15:1)	FA	FFA	239.201	240.209	[M-H]-	C15H28O2	350040	319350	290850	301620	322990	324800	384670	312950	239270	286150	265450	384090	330430	335440	345960	253080	386000	288430	298960	344070	279680	337900	378540	272920	214020	352220	328670	-	-	5312411	84743-29-3	-	-	--
MEDN1164	5-nitrobenzimidazole	Heterocyclic compounds	Heterocyclic compounds	162.03	163.038	[M-H]-	C7H5N3O2	55875	67015	61549	59461	79976	69494	86749	73517	71520	63128	64473	75609	69164	67064	75928	77182	67247	62440	78636	70179	68367	77029	75825	79603	73224	55086	73975	-	-	7195	94-52-0	-	-	--
MEDN1167	4-Hydroxybenzoic Acid	Benzene and substituted derivatives	Phenolic acids	137.024	138.032	[M-H]-	C7H6O3	341780	467310	438040	476550	531310	601790	494380	503350	360410	550500	548190	538500	492070	538120	513310	565100	493230	365830	527110	509310	497520	511230	523680	606870	475670	503220	496770	C00156	HMDB0000500	135	99-96-7	30763	5486	ko00130,ko00790,ko01100
MEDN1183	Multifidol	Benzene and substituted derivatives	Phenolics	209.081	210.089	[M-H]-	C11H14O4	13331	21474	22452	21254	29924	20698	24719	20366	12425	21882	22380	20736	17483	22599	21587	23463	20650	14497	25100	17187	25489	20193	25359	27519	22035	23476	19886	C10709	-	12892	125074-06-8	-	-	--
MEDN1200	L-tyrosine methyl ester 4-sulfate	Amino acid and Its metabolomics	Amino acid derivatives	274.039	275.046	[M-H]-	C10H13NO6S	260840	470230	258180	131330	125110	243840	147870	744350	280290	381710	145200	488380	310270	469590	307560	165260	1007200	251450	138410	286910	120550	232890	536790	338440	259930	314640	322210	C04201	-	440256	-	-	-	--
MEDN1224	Bis(1-inositol) -3,1'-phosphate 1-phosphate	Alcohol and amines	Alcohols	501	502.049	[M-H]-	C12H24O17P2	5152100	6642500	5216600	3602900	4366400	4994500	3924200	4728500	7797000	4739500	6355300	6793700	3846700	3807400	7344600	3533400	6682700	7077000	5367800	5103800	4941300	4393900	5627400	2736000	4431500	4919400	5203000	C19799	-	53262311	-	-	-	ko00562
MEDN1226	2-amino-4-oxovaleric acid	Organic acid And Its derivatives	Organic acid And Its derivatives	130.05	131.058	[M-H]-	C5H9NO3	2366800	1585200	1740600	2458200	1059700	857030	1192300	1235300	2448000	1610600	1725700	1805900	1884500	1632500	1345900	1435500	1914400	1792600	2045900	2048000	1266900	1451400	1441200	1149900	1527500	1369400	1601200	C03341	-	6184	4439-83-2	-	-	ko00472,ko01100
MEDN1235	L-2-amino-6-oximelic acid	Organic acid And Its derivatives	Organic acid And Its derivatives	188.057	189.064	[M-H]-	C7H11NO5	197450	149020	96668	252530	137080	127730	170940	154810	127860	145980	114280	138320	151170	199980	120190	164790	118720	115680	193910	253680	144450	106420	220880	91096	149250	120160	157360	C03871	-	194695	75650-93-0	-	-	ko00300,ko01100,ko01230
MEDN1241	2-(α-D-mannosyl) -3-phosphate glyceride	Alcohol and amines	Amines	347.038	348.046	[M-H]-	C9H17O12P	410190	362940	474650	534100	384300	316830	347080	323680	731960	365130	572960	715240	353230	237770	442370	107310	506440	553330	572300	705790	195220	322490	482770	40805	230650	354960	395750	C11516	-	13686	-	-	-	ko00051,ko01100
MEDN1246	3-(pyrazol-1-yl) -L-alanine	Amino acid and Its metabolomics	Amino acid derivatives	154.062	155.069	[M-H]-	C6H9N3O2	22063000	18550000	20021000	15814000	16745000	4193800	10895000	8296300	28432000	18371000	25877000	21384000	12551000	11024000	11815000	2738500	16903000	23557000	21060000	12374000	11337000	12592000	12518000	1329100	14125000	15450000	14923000	C01162	-	151491	2734-48-7	-	-	--
MEDN1247	1-pyrroline-4-hydroxy-2-carboxylate	Heterocyclic compounds	Heterocyclic compounds	128.035	129.043	[M-H]-	C5H7NO3	154220	118200	97120	226030	141140	81560	141230	102950	151960	126430	103860	173800	172410	157950	125070	132750	163190	124400	214110	179530	127230	101350	177550	99254	131830	126950	113320	C04282	HMDB0002234	440282	9054-77-7	16352	6564	ko00330,ko01100
MEDN1254	LPI(18:1/0:0)	GP	PI	597.304	598.312	[M-H]-	C27H51O12P	1375400	463990	680990	312910	194620	360030	710280	881800	936200	405580	881410	750470	567330	660160	506410	696410	1015600	1268800	342100	600140	315940	488710	747430	363170	646100	677770	637180	-	-	-	-	-	-	--
MEDN1264	LPE(0:0/22:4)	GP	LPE	528.31	529.317	[M-H]-	C27H48NO7P	1235200	1309400	280350	286660	114090	561730	167920	956240	680430	195170	458120	2029200	168470	86397	1262400	168730	1057500	238550	114140	928350	1561400	546510	206660	485280	641090	651140	638910	-	-	-	-	-	-	--
MEDN1265	LPE(22:4/0:0)	GP	LPE	528.31	529.317	[M-H]-	C27H48NO7P	1235200	1309400	280350	286660	114090	561730	167920	956240	680430	195170	458120	2029200	168470	86397	1262400	168730	1057500	238550	114140	928350	1561400	546510	206660	485280	641090	651140	638910	-	-	-	-	-	-	--
MEDN1267	LPE(0:0/22:5)	GP	LPE	526.296	527.301	[M-H]-	C27H46NO7P	1468900	2177700	423670	264090	144350	649820	168340	1036000	1322100	501490	545700	2258900	145770	53205	1073100	104240	1780100	278840	179820	840420	1073600	736940	435600	238480	671200	677640	775880	-	-	-	-	-	-	--
MEDN1270	LPE(22:6/0:0)	GP	LPE	524.279	525.286	[M-H]-	C27H44NO7P	48617000	42130000	20165000	17099000	5729000	18080000	6068500	30992000	32315000	13877000	22254000	70264000	6899600	2554700	22694000	3326200	40198000	10409000	6687800	29815000	25959000	23197000	16747000	6559400	20705000	21886000	24167000	-	-	-	-	-	-	--
MEDN1271	LPE(0:0/20:2)	GP	LPE	504.311	505.317	[M-H]-	C25H48NO7P	786550	664070	177360	157740	134600	403970	85892	789570	506120	148150	288850	1378900	74905	47477	843980	92918	755060	249550	128660	680080	2063600	548230	181860	217130	406480	478270	468240	-	-	-	-	-	-	--
MEDN1272	LPE(20:2/0:0)	GP	LPE	504.311	505.317	[M-H]-	C25H48NO7P	786550	664070	177360	157740	134600	403970	85892	789570	506120	148150	288850	1378900	74905	47477	843980	92918	755060	249550	128660	680080	2063600	548230	181860	217130	406480	478270	468240	-	-	-	-	-	-	--
MEDN1273	LPE(0:0/20:3)	GP	LPE	502.295	503.301	[M-H]-	C25H46NO7P	2212000	1772400	412690	486090	251320	908980	287540	1613700	1314600	354200	1278200	3984900	294330	195320	1876600	153060	2596900	655930	264590	2194100	3362800	1082600	371280	210850	1105300	1154400	1244600	-	-	-	-	-	-	--
MEDN1274	LPE(20:3/0:0)	GP	LPE	502.295	503.301	[M-H]-	C25H46NO7P	2212000	1772400	412690	486090	251320	908980	287540	1613700	1314600	354200	1278200	3984900	294330	195320	1876600	153060	2596900	655930	264590	2194100	3362800	1082600	371280	210850	1105300	1154400	1244600	-	-	-	-	-	-	--
MEDN1276	LPE(20:4/0:0)	GP	LPE	500.28	501.286	[M-H]-	C25H44NO7P	6819000	5596500	1528800	1624000	838020	2173900	921990	4897400	4408600	1074400	2400100	10471000	1104700	681610	7708900	752510	7444500	1722100	949620	5516200	4949300	3407200	1264000	2399600	3097100	3310800	3357700	-	-	-	-	-	-	--
MEDN1277	LPE(0:0/20:5)	GP	LPE	498.263	499.27	[M-H]-	C25H42NO7P	9251500	8096000	1966900	2840000	1125100	3099100	1235600	4782100	5661500	1205400	3361500	12700000	1853100	702040	6719700	1209000	8551000	2630000	1397600	6466600	5595200	4217900	1843100	2160900	3553800	4036200	4030600	-	-	-	-	-	-	--
MEDN1279	LPE(0:0/18:0)	GP	LPE	480.309	481.317	[M-H]-	C23H48NO7P	102580000	85673000	28709000	23721000	7313800	31522000	6896900	72082000	70056000	21494000	29389000	139300000	7939200	3124800	57136000	7504700	69491000	22384000	13510000	58320000	44847000	26468000	21951000	17258000	31183000	32685000	33457000	-	-	-	-	-	-	--
MEDN1282	LPE(0:0/18:2)	GP	LPE	476.279	477.286	[M-H]-	C23H44NO7P	5507500	5495100	1572900	1634000	1008200	3335900	1292000	5430200	3718400	1145700	3270300	12416000	1202400	1055500	7856300	940320	7295200	2014000	980940	6165600	6085900	4001000	1639100	1503600	3373700	3518500	3683300	-	-	-	-	-	-	--
MEDN1283	LPE(0:0/18:3)	GP	LPE	474.262	475.27	[M-H]-	C23H42NO7P	1451100	954050	283840	388700	185950	433480	278390	1945700	760900	375070	517200	3322000	318680	308970	4090300	253100	1908300	792290	234950	1694000	1164400	788240	313290	286490	858210	936180	874440	-	-	-	-	-	-	--
MEDN1284	LPE(18:3/0:0)	GP	LPE	474.262	475.27	[M-H]-	C23H42NO7P	1451100	954050	283840	388700	185950	433480	278390	1945700	760900	375070	517200	3322000	318680	308970	4090300	253100	1908300	792290	234950	1694000	1164400	788240	313290	286490	858210	936180	874440	-	-	-	-	-	-	--
MEDN1285	LPE(0:0/16:0)	GP	LPE	452.278	453.286	[M-H]-	C21H44NO7P	3769000	1726600	1032800	880850	249300	674870	288580	1462200	1970700	439890	1373000	4160200	424570	177660	1138800	127840	2710200	1048500	597680	2090200	1072600	1032800	714170	125010	1120400	1100700	1128300	-	-	-	-	-	-	--
MEDN1287	LPE(0:0/16:1)	GP	LPE	450.264	451.27	[M-H]-	C21H42NO7P	9129300	3636300	1573800	2308600	953280	1747300	1192900	5772100	4072300	1018600	2857600	12945000	1696000	936180	4576700	1514200	8648600	1555300	1045100	5217200	5800300	3975200	1770400	2291000	3206500	3194800	3165800	-	-	-	-	-	-	--
MEDN1288	Glycine linoleate	GL	DG	336.254	337.262	[M-H]-	C20H35NO3	25958	23591	31265	28076	37633	32875	96504	93987	49733	24579	45764	35892	28443	130290	212060	33781	49663	74640	67630	41750	49276	119410	96574	9233.3	55387	58851	62172	-	-	-	-	-	-	--
MEDN1320	2-Hydroxy-2-methylbutyric acid	Organic acid And Its derivatives	Organic acid And Its derivatives	117	118.063	[M-H]-	C5H10O3	52771	108250	72282	79316	81187	69072	94667	136560	96133	77947	100280	57223	71808	93666	144810	96592	89881	74760	84665	95683	113060	85908	140530	130410	74977	88006	101550	-	HMDB0001987	95433	3739-30-8	68454	6416	--
MEDN1328	(S)-Leucic acid	Organic acid And Its derivatives	Organic acid And Its derivatives	131	132.079	[M-H]-	C6H12O3	17300	18196	12906	12527	4370.9	13615	12533	10491	12665	17106	16082	21209	6410.2	9284.5	10569	15268	18506	17004	13575	21573	12177	11005	9569.7	14994	8712.8	12126	12555	-	HMDB0000746	83697	13748-90-8	44510	5714	--
MEDN1384	D-Quinovose	-	-	201.025	164.068	[M+K-2H]-	C6H12O5	3152200	3299700	3260400	3558200	3942600	5383900	5391900	4618000	4447300	4326200	3367600	4412200	4629400	5112100	3900300	3917000	3543600	3639000	4488900	4429200	4592900	5509900	3804500	5487400	3027700	4210200	5629000	C08352	-	439746	7658-08-4	-	-	--
MEDN1388	Sedoheptulose	-	-	209.065	210.074	[M-H]-	C7H14O7	381700	374610	879110	394420	419340	1142700	406400	389640	371000	1284300	361190	376900	407950	404090	1024800	404450	673330	386810	400580	1080100	377920	385830	400850	1039300	828550	366070	390820	-	HMDB0003219	5459879	-	130460	3344	--
MEDN1398	8-Aminooctanoic Acid	Organic acid And Its derivatives	Organic acid And Its derivatives	158.119	159.126	[M-H]-	C8H17NO2	139540	111790	111700	101670	62114	70328	73423	107160	167670	84284	109860	99375	103630	71849	87289	68178	128320	160500	97490	117570	83874	87838	92671	52344	90300	95542	90001	-	-	66085	1002-57-9	-	-	--
MEDN1410	N-Palmitoylglycine	Amino acid and Its metabolomics	Amino acid derivatives	312.256	313.262	[M-H]-	C18H35NO3	72291	72620	99525	103120	75229	61883	118180	102780	122060	57627	133600	77541	63754	97073	146860	50085	113750	171730	103180	96500	104130	180150	95315	28158	144620	91035	76892	-	HMDB0013034	151008	2441-41-0	479285	-	--
MEDN1414	12-HHT	FA	Oxidized lipids	279.198	280.204	[M-H]-	C17H28O3	188420	39675	157730	162030	74518	92871	101510	104180	104090	197390	81908	82658	145320	131730	75182	116640	123110	79943	183700	127050	137110	110280	108080	142830	116500	118150	122560	-	HMDB0012535	5312765	54397-84-1	63977	-	--
MEDN1421	(±)8-HETE	FA	Oxidized lipids	319.23	320.235	[M-H]-	C20H32O3	1174200	236670	994510	2218900	472920	481910	370620	674900	321510	1625300	328540	796800	758220	1122700	480050	961660	362180	1283100	4629400	1008700	203990	529000	515120	308620	892700	831800	896550	-	HMDB0004679	11976122	98462-03-4	34486	-	--
MEDN1426	9(S),12(S),13(S)-TriHOME	FA	Oxidized lipids	329.233	330.241	[M-H]-	C18H34O5	217990	64604	124740	134120	190640	206950	246300	429480	215360	708800	285360	576490	400630	1026400	751570	191790	253760	437930	520210	254150	279640	186910	80434	89779	301900	309680	339120	C14833	HMDB04708	9858729	97134-11-7	34506	-	ko00591
MEDN1429	Prostaglandin B2	FA	Oxidized lipids	333.208	334.214	[M-H]-	C20H30O4	25544	5619.3	21882	25528	50201	16119	10546	14367	37281	33173	18469	10577	22992	6166.7	18935	13979	34651	35242	54276	29729	13477	38304	23172	8398.2	31903	18141	19364	C05954	HMDB0004236	5280881	13367-85-6	28099	-	ko00590,ko01100,ko04726
MEDN1431	(±)14(15)-DiHETE	FA	Oxidized lipids	335.228	336.23	[M-H]-	C20H32O4	50238	46998	48008	33307	11169	27725	13177	42141	67083	48922	22743	41406	31239	21736	38917	20444	34340	56213	55023	27233	11330	14521	49160	9004.3	35322	28448	37373	-	-	16061119	-	-	-	--
MEDN1432	(±)11(12)-DiHETE	FA	Oxidized lipids	335.225	336.23	[M-H]-	C20H32O4	61072	31232	50777	29509	28828	33703	29116	76182	83621	81101	39619	83656	61510	32319	54055	23462	44540	93904	75152	37257	20588	26786	34208	6044.6	38769	45744	55035	-	-	16061121	867350-92-3	-	-	--
MEDN1434	6-trans Leukotriene B4	FA	Oxidized lipids	335.224	336.23	[M-H]-	C20H32O4	10355	2949.7	7931.7	4671.7	53835	24335	13626	10755	10804	22142	26796	16277	24794	21441	15548	42414	34943	13405	26834	25280	29201	39149	3262.9	27435	21929	17163	32826	-	HMDB0001085	5283128	71652-82-9	15647	-	--
MEDN1435	(±)5(6)-DiHETE	FA	Oxidized lipids	335.225	336.23	[M-H]-	C20H32O4	61072	31232	50777	29509	28828	33703	29116	76182	83621	81101	39619	83656	61510	32319	54055	23462	44540	93904	75152	37257	20588	26786	34208	6044.6	38769	45744	55035	-	-	402374361	845673-97-4	-	-	--
MEDN1437	(±)17(18)-DiHETE	FA	Oxidized lipids	335.228	336.23	[M-H]-	C20H32O4	50238	46998	48008	33307	11169	27725	13177	42141	67083	48922	22743	41406	31239	21736	38917	20444	34340	56213	55023	27233	11330	14521	49160	9004.3	35322	28448	37373	-	HMDB0010211	16061120	-	88349	-	--
MEDN1440	13-HDoHE	FA	Oxidized lipids	343.228	344.235	[M-H]-	C22H32O3	115510	39061	98094	104800	44748	40628	49478	56874	92219	144840	74475	127350	116490	108230	55131	55879	69848	94209	177160	80589	47512	46550	42466	35062	72287	71937	67212	-	HMDB60043	11559259	90780-53-3	-	-	--
MEDN1441	10-HDoHE	FA	Oxidized lipids	343.228	344.235	[M-H]-	C22H32O3	164120	53448	158400	199560	103270	74534	87565	133250	138540	212780	184110	198550	169140	180030	92513	112740	169340	181870	315240	131190	58926	101530	86934	43835	128180	137970	156970	-	HMDB0060037	11537494	90780-50-0	-	-	--
MEDN1442	8-HDoHE	FA	Oxidized lipids	343.228	344.235	[M-H]-	C22H32O3	1616700	306080	1261700	829030	1012500	786590	1228200	1290800	1794300	1616300	1757600	2004400	1539200	1564100	1080400	925100	1901900	1856100	891990	1539500	928260	1190900	572980	597460	1179200	1192200	1245100	-	HMDB0060051	11976798	90780-54-4	-	-	--
MEDN1443	11-HDoHE	FA	Oxidized lipids	343.228	344.235	[M-H]-	C22H32O3	15966000	3155200	12267000	8408300	10276000	8294800	12241000	14129000	18847000	15666000	18385000	20592000	15671000	15106000	11190000	9672400	19485000	18547000	8635800	16150000	9262400	12184000	6058500	5933500	12572000	12559000	12921000	-	HMDB60040	11631564	87018-59-5	-	-	--
MEDN1444	16-HDoHE	FA	Oxidized lipids	343.228	344.235	[M-H]-	C22H32O3	44739	10419	36002	31214	9482.4	11440	30082	43811	40001	69594	36983	69968	63497	60836	32153	17927	53382	52371	51507	23061	8703.1	22448	20203	7591	30673	31097	36848	-	HMDB0060047	11595378	90780-51-1	-	-	--
MEDN1445	20-HDoHE	FA	Oxidized lipids	343.228	344.235	[M-H]-	C22H32O3	70747	19451	63205	36495	19178	26143	34543	58305	71139	123140	65107	103900	77177	90056	49659	24975	82976	59442	65888	48832	23042	29704	36723	7247.5	48038	55724	71875	-	HMDB0060048	16061143	90906-41-5	-	-	--
MEDN1449	Prostaglandin D3	FA	Oxidized lipids	349.203	350.209	[M-H]-	C20H30O5	315880	144630	182050	294080	160470	132250	243570	127700	240410	194260	109290	115670	222510	199490	157930	143940	205470	104640	274030	238110	179970	143910	176490	172900	160950	175240	173350	C13802	HMDB0003034	5282260	71902-47-1	34939	2560	--
MEDN1450	Prostaglandin E3	FA	Oxidized lipids	349.203	350.209	[M-H]-	C20H30O5	315880	144630	182050	294080	160470	132250	243570	127700	240410	194260	109290	115670	222510	199490	157930	143940	205470	104640	274030	238110	179970	143910	176490	172900	160950	175240	173350	C06439	HMDB0002664	5280937	802-31-3	28031	3494	--
MEDN1452	11β-Prostaglandin E2	FA	Oxidized lipids	351.219	352.225	[M-H]-	C20H32O5	2240300	684830	986930	1721700	1065000	1309800	1585100	1392700	1453000	2639400	1038600	1023200	1964500	1960100	1303800	1320200	1524600	646890	1689500	1721400	1988100	947950	1387100	2561200	1284900	1393300	1477300	-	HMDB0060041	5283061	38310-90-6	89581	-	--
MEDN1457	8-iso Prostaglandin F2α	FA	Oxidized lipids	353.234	354.241	[M-H]-	C20H34O5	55925	46394	46454	25064	31336	18992	54187	157500	23505	99792	31745	64489	30491	65587	84487	53859	32618	18841	55521	30154	29252	53983	70222	40541	51075	50579	60189	-	-	5282263	27415-26-5	-	-	--
MEDN1458	11β-13,14-dihydro-15-keto Prostaglandin F2α	FA	Oxidized lipids	353.234	354.241	[M-H]-	C20H34O5	25320	9	13875	11543	23178	44641	65362	106870	39990	155980	44439	73677	167940	293760	213430	94277	54193	64871	47555	107690	97869	37477	12475	84153	48632	77933	80656	-	-	25755792	107615-77-0	-	-	--
MEDN1460	11β-Prostaglandin F2α	FA	Oxidized lipids	353.234	354.241	[M-H]-	C20H34O5	55925	46394	46454	25064	31336	18992	54187	157500	23505	99792	31745	64489	30491	65587	84487	53859	32618	18841	55521	30154	29252	53983	70222	40541	51075	50579	60189	C05959	HMDB0010199	5280886	38432-87-0	27595	-	ko00590
MEDN1461	(±)7(8)-DiHDPE(A)	FA	Oxidized lipids	361.24	362.246	[M-H]-	C22H34O4	72273	6957.9	36560	20779	37828	39747	72694	59619	58976	118820	57755	105040	107110	125420	84292	38355	74991	86318	70527	79068	53982	48908	19000	34680	57423	53535	42322	-	-	16061144	-	-	-	--
MEDN1462	(±)13(14)-DiHDPE(A)	FA	Oxidized lipids	361.24	362.246	[M-H]-	C22H34O4	102250	40267	93514	38193	15595	45349	52888	87858	98402	107690	84696	125530	98641	101810	43945	34344	100640	94997	80249	74511	25933	41141	72756	13026	62104	67735	69342	-	-	16061146	1345275-24-2	-	-	--
MEDN1463	(±)19(20)-DiHDPE(A)	FA	Oxidized lipids	361.24	362.246	[M-H]-	C22H34O4	42945	31967	37469	26799	13565	20388	19660	33098	52881	50336	23234	39430	35745	24183	16979	17865	38615	33061	46973	24806	10921	17933	38437	7246.9	27965	37318	26530	-	HMDB0010214	16061148	-	72657	-	--
MEDN1466	11-keto-TXB2	FA	Oxidized lipids	367.213	368.22	[M-H]-	C20H32O6	274990	63419	114900	208510	200590	141950	277970	289280	271760	232340	211710	224370	283260	212990	279220	178160	257420	279120	322080	263330	100340	185780	172370	218110	184870	195620	215950	-	-	5280891	67910-12-7	-	-	--
MEDN1469	11-trans Leukotriene D4	FA	Oxidized lipids	495.253	496.261	[M-H]-	C25H40N2O6S	130270	15196	60058	45644	80006	105760	143060	170530	135620	155730	135930	188570	202160	243900	156580	136100	152050	146840	78404	150460	151700	125530	38632	105410	177750	118950	112090	-	-	5283135	79768-40-4	-	-	--
MEDN1472	14,15-Leukotriene C4(ExC4)	FA	Oxidized lipids	624.298	625.303	[M-H]-	C30H47N3O9S	94967	125530	60730	168130	135230	54585	28734	85875	88148	67568	96997	115370	16146	27048	52384	28733	192040	150370	64408	66885	67814	70320	138550	7429.2	60942	108850	91848	-	-	42607303	-	-	-	--
MEDN1473	Leukotriene C4	FA	Oxidized lipids	624.299	625.303	[M-H]-	C30H47N3O9S	5551600	2571900	2866400	1815000	831270	1019200	2421600	5392100	4011200	6092100	2078100	3315600	4153500	4722400	4553800	1600100	5547400	3689100	3675500	3030300	962180	2242400	3624900	396360	3314400	3747500	4747500	C02166	HMDB0001198	5280493	72025-60-6	16978	-	ko00590,ko01100,ko04080,ko04664,ko04726,ko04976,ko05310
MEDN1476	Allantoic acid	Amino acid and Its metabolomics	Amino acid derivatives	175.046	176.054	[M-H]-	C4H8N4O4	119640	101570	122540	160090	186720	128010	221770	146540	110160	67567	91824	109610	152380	199290	314930	335250	123790	92832	184820	241520	240810	259030	208940	143180	150150	156610	179810	C00499	HMDB0001209	203	99-16-1	30837	343	ko00230,ko01100
MEDN1477	D-Mannitol 1-phosphate	Carboxylic acids and derivatives	Phosphate sugars	523.083	262.045	[2M-H]-	C6H15O9P	97593	140810	132210	137670	170370	139400	188160	144090	114730	191790	130320	155040	134380	176140	147360	158450	141870	106990	155940	164730	123250	152250	190600	143380	107390	107110	114100	C00644	HMDB0001530	130418	15806-48-1	16298	6302	ko00051,ko01100
MEDN1478	Glu-Gln	Amino acid and Its metabolomics	Small Peptide	274.104	275.112	[M-H]-	C10H17N3O6	437190	394270	365060	224000	284360	331150	289450	404930	785640	478810	602340	394640	262940	235120	310190	164040	443490	873820	166560	315050	308680	348040	245900	150530	343860	361200	363420	C05283	-	150914	-	-	-	--
MEDN1485	Glycerophospho-N-Arachidonoyl Ethanolamine	GP	LPE	500.277	501.285	[M-H]-	C25H44NO7P	3329100	2436200	748880	875270	585850	1858700	585300	2557500	2519900	923540	1184000	5063100	675010	400330	4592300	857560	3673700	882430	604350	2582900	4308500	2046000	1272700	3148700	1616700	1948100	2360300	-	-	-	201738-25-2	-	-	--
MEDN1493	(R)-3-Hydroxybutanoic acid	Organic acid And Its derivatives	Organic acid And Its derivatives	103.041	104.047	[M-H]-	C4H8O3	108090	116530	62927	92717	61560	280920	48405	84675	48491	79996	52503	57807	62295	89659	55028	65142	128000	53180	100930	174850	65843	51378	46958	64838	65297	70464	75880	-	HMDB0000011	92135	625-72-9	17066	-	--
MEDN1506	3-Methyluridine	Nucleotide And Its metabolomics	Nucleotide and Its metabolomics	257.078	258.085	[M-H]-	C10H14N2O6	5723.1	7318	7156.1	5553.3	6068.4	10084	5987.4	9784.5	4027.9	11078	6240.9	7826.9	8702.8	7953.5	8449.3	8682.8	10671	6904.4	11366	10598	12201	8391.8	4424.5	12008	4807.6	4490.8	8465.3	-	HMDB0004813	99592	2140-69-4	89487	7077	--
MEDN1513	5-Hydroxy-2'-deoxyuridine	Nucleotide And Its metabolomics	Nucleotide and Its metabolomics	243.065	244.07	[M-H]-	C9H12N2O6	106140	141170	97252	117770	93858	148610	78256	113860	279350	158720	101710	93129	94858	81958	103870	115370	184930	236640	124310	188290	101710	140300	140440	144780	144460	131460	125670	-	-	96622	5168-36-5	-	-	--
MEDN1529	Cytidine 5'-monophosphate-N-acetylneuraminic acid（CMP-NANA）	Nucleotide And Its metabolomics	Nucleotide and Its metabolomics	613.141	614.147	[M-H]-	C20H31N4O16P	2850100	2546500	2313700	2957900	3150200	2544200	3070900	3259000	2814100	3158900	2237300	2565400	3532200	2998500	2951100	3400700	2600100	2529500	3187000	2613100	3281600	2944000	3401100	3292400	2995200	2835500	3203100	-	-	18292	3063-71-6	-	-	--
MEDN1532	D-Galacturonic Acid	Carboxylic acids and derivatives	Sugar acids	193.035	194.043	[M-H]-	C6H10O7	236070	196120	200660	215300	129530	202470	145930	233100	275520	319850	127550	167840	377890	300300	143490	287710	438140	449590	190920	259640	182050	177750	292830	416260	259750	239220	249440	C00333	HMDB0002545	439215	685-73-4	47962	6713	ko00040,ko00053,ko00520,ko01100,ko02010
MEDN1542	Glycogen	Carboxylic acids and derivatives	Sugars	665.216	666.222	[M-H]-	C24H42O21	70429	45883	58928	63989	49559	8763.3	24419	22830	56052	38586	66528	46813	46745	29483	11445	14310	54572	93316	53883	78020	51002	46111	27133	13235	47384	43122	39837	-	HMDB0000757	439177	9005-79-2	28087	160	--
MEDN1548	Val-Ala	Amino acid and Its metabolomics	Small Peptide	187.097	188.116	[M-H]-	C8H16N2O3	216120	226160	287900	257310	347750	248220	275430	262020	232230	268830	274000	237190	230190	279880	264650	250820	251990	234430	248650	245110	272530	246050	295940	276820	272440	258430	273060	-	-	6992638	27493-61-4	-	-	--
MEDN1551	Imidazoleacetic acid	Heterocyclic compounds	Indole and Its derivatives	125.036	126.043	[M-H]-	C5H6N2O2	3551500	4232000	3925500	4230800	5015200	5693800	5227300	5152900	4168100	4531300	4006100	4126200	4301200	5108400	5194500	5516300	4221000	3840500	3987800	4337100	4557300	4916500	5347600	3959800	4273600	4473500	4389500	C02835	HMDB0002024	96215	645-65-8	16974	6445	ko00340,ko01100
MEDN1553	Inosine diphosphate	Nucleotide And Its metabolomics	Nucleotide and Its metabolomics	445.006	428.013	[M-H+H2O]-	C10H14N4O11P2	58468	34857	54522	48858	45413	41923	38594	45263	62951	29860	59716	48650	59914	29983	51442	15307	55983	53694	50746	83231	26774	26153	50721	13785	53353	55525	48439	C00104	HMDB0003335	135398651	81012-88-6	17808	6892	ko00230,ko01100
MEDN1554	Isethionic acid	Organic acid And Its derivatives	Sulfonic acids	124.996	125.999	[M-H]-	C2H6O4S	19587000	24012000	21856000	23528000	25038000	26941000	27872000	27125000	25234000	24385000	21143000	23441000	20529000	27355000	27793000	28332000	22337000	21051000	20987000	24509000	23234000	23259000	29934000	20773000	23176000	22080000	23126000	C05123	HMDB0003903	7866	1562-00-1	1157	6987	ko00430,ko01100
MEDN1561	MG(14:0/0:0/0:0)	GL	MG	301.238	302.246	[M-H]-	C17H34O4	2413200	1745200	1718800	1366300	1649300	1229600	1585300	1473700	1991500	1702100	1981400	1944700	1139200	1304100	1547600	773870	2257700	2118600	1514500	1549600	1218400	1988100	1555400	785640	1532800	1520100	1430100	-	HMDB0011561	79050	589-68-4	75536	-	--
MEDN1566	Octadecanedioic acid	Organic acid And Its derivatives	Organic acid And Its derivatives	313.243	314.246	[M-H]-	C18H34O4	96163	56680	74914	60360	208580	70382	153670	82590	72628	36541	37742	62673	95544	91717	106750	131860	95154	67619	116840	72520	55722	162460	197360	64433	77392	100930	85807	-	HMDB0000782	70095	871-70-5	133086	5748	--
MEDN1567	Phosphonoacetic acid	Organic acid And Its derivatives	Phosphoric acids	138.554	139.987	[M-H]-	C2H5O5P	1623200	7702900	2880000	2861400	3206200	3228300	4291400	2324100	3106000	1581400	2125800	5446900	2367500	1950700	5456900	1923400	2747400	2333100	3106400	2847100	4679500	2820800	4026800	1179800	3593800	2659900	3132900	C02380	HMDB0004110	546	4408-78-0	15732	7018	ko00983,ko04976
MEDN1575	Rhapontigenin	Organic acid And Its derivatives	Organic acid And Its derivatives	257.084	258.089	[M-H]-	C15H14O4	52458	48036	26641	8882.9	23507	16245	83868	69968	49567	14171	53336	35725	19943	26832	48214	3636.5	43976	33868	14276	72381	14240	104150	58459	3360.7	64190	78659	79694	-	HMDB0031842	5320954	500-65-2	-	-	--
MEDN1581	Taurohyocholic acid	Bile acids	Bile acids	498.195	515.292	[M-H-H2O]-	C26H45NO7S	4222500	3907900	4492900	3023100	5263600	5296700	4231600	6928500	9383400	10020000	5196700	9756200	5260100	9423400	8008000	8271800	13331000	12836000	8080000	6449500	12914000	9391200	8535200	8021800	7000000	8036600	8124500	-	HMDB0011637	11954195	117997-17-8	-	-	--
MEDN1597	Phosphatidylethanolamine lyso alkenyl 16:0	GP	LPE	436.247	437.6	[M-H]-	C21H44NO6P	4428300	4921700	1884700	1259900	263280	756620	351400	2396800	4370700	3195300	1350000	4193500	733680	371140	1418300	286230	3815600	1375600	1541200	1952100	976420	1072300	856970	157520	1920500	1872500	1944800	-	-	134748036	-	-	-	--
MEDN1600	LPA(16:0/0:0)	GP	LPA	409.236	410.243	[M-H]-	C19H39O7P	797490	586470	650400	849410	509360	526790	1103600	768210	1003400	497100	933600	1321400	1536800	1251200	694370	502580	1267500	1255800	478810	1229800	295190	664510	856140	264090	1102100	867770	964440	C04036	HMDB0007853	6419701	22002-85-3	64023	-	--
MEDN1602	3-Deoxyguanosine	Nucleotide And Its metabolomics	Nucleotide and Its metabolomics	266.089	267.097	[M-H]-	C10H13N5O4	488090	804250	665380	943290	747810	1342500	1343500	1263600	1291500	803080	1177000	921350	1967200	2264700	1090900	2079400	1004600	643010	1501400	882500	1420100	1482700	1613800	1390300	1089600	1199400	1200800	-	HMDB0000085	135440068	3608-58-0	17172	3395	--
MEDN1604	3-hydroxy-tetradecanoic acid	Organic acid And Its derivatives	Organic acid And Its derivatives	243.195	244.204	[M-H]-	C14H28O3	50573	49437	58896	55882	40220	34343	53270	57194	42516	70805	56956	64177	66087	63565	40821	53835	51004	61948	63263	60253	41531	36077	71862	47045	67744	50629	61690	-	HMDB0010731	16064	1961-72-4	42539	-	--
MEDN1608	FFA(22:4)	FA	FFA	331.255	332.272	[M-H]-	C22H36O2	107680	143640	112080	80459	51108	70522	91959	142570	148060	140790	125850	84197	83760	70973	155210	66482	100980	163670	100950	108130	58675	84613	120590	22637	107580	128250	102450	C16527	HMDB0002226	5497181	28874-58-0	53487	6560	ko01040,ko04216
MEDN1612	Cytidine 2',3'-cyclic monophosphoric acid	Nucleotide And Its metabolomics	Nucleotide and Its metabolomics	304.034	305.041	[M-H]-	C9H12N3O7P	86875	106770	62959	55676	36551	32572	27078	133300	178090	85346	50776	83992	50660	46504	37997	42229	136750	181630	32204	73664	121340	57375	35581	67863	118780	85789	121100	C02354	HMDB0011691	91746159	633-90-9	-	-	ko00240,ko01100
MEDN1614	D-Arabinose 5-phosphate	Carboxylic acids and derivatives	Phosphate sugars	229.011	230.019	[M-H]-	C5H11O8P	23453000	56154000	35466000	21919000	36722000	46538000	40676000	33966000	42111000	24564000	27464000	45503000	22531000	29491000	60258000	19794000	29407000	24248000	24404000	29390000	36037000	36082000	48553000	14942000	32228000	31235000	32523000	C01112	HMDB0011734	188324	13137-52-5	16241	-	ko01100
MEDN1615	Ile-Pro-Ile	Amino acid and Its metabolomics	Small Peptide	340.223	341.231	[M-H]-	C17H31N3O4	28756	50919	26219	14810	32381	33323	19743	88560	21667	35324	15636	40676	36198	48045	45422	36462	106270	54919	36340	46472	40272	39574	56644	89485	37558	41040	43886	-	-	94701	90614-48-5	-	-	--
MEDN1620	Glu-Val	Amino acid and Its metabolomics	Small Peptide	245.114	246.122	[M-H]-	C10H18N2O5	402320	343800	239710	240390	85703	148070	107510	165650	365000	282410	333750	294650	176550	138600	117820	151320	420010	484560	193760	345690	249050	177900	135280	136630	221920	222360	212460	-	HMDB0028832	6992567	5879-06-1	68846	-	--
MEDN1621	Isocitric acid	Organic acid And Its derivatives	Organic acid And Its derivatives	173.009	192.027	[M-H2O-H]-	C6H8O7	6588800	3186600	3227000	3083600	1640500	2024700	2237600	3074300	7461200	2342500	2562900	2721800	2955300	2192000	2346300	1560600	4102400	6961000	2764400	3801300	2373200	2781400	2092100	1561400	2858300	3032300	3194700	C00311	HMDB0000193	1198	320-77-4	30887	3328	ko00020,ko00630,ko01100,ko01200,ko01210,ko01230,ko04922,ko05230
MEDN1624	N-Acetyl-5-aminosalicylic acid	Benzene and substituted derivatives	Phenolic acids	194.046	195.053	[M-H]-	C9H9NO4	114970	137320	98011	72056	59418	82294	45442	85685	104200	243400	86048	57370	106920	136780	174750	71906	178010	100670	52286	90177	117730	81876	87238	238000	95615	118310	109050	-	HMDB0060602	65512	51-59-2	-	-	--
MEDN1631	UDP-xylose	Carboxylic acids and derivatives	Sugars	535.035	536.044	[M-H]-	C14H22N2O16P2	237630	222900	206570	195810	113270	155290	158560	155760	160880	208860	208210	169710	168770	129800	117460	138550	174780	202010	200200	205200	134520	138370	138940	92343	187240	171600	171770	C00190	HMDB0001018	19235	3616-06-6	16082	5948	ko00520,ko01100
MEDN1653	D-Glucose 1,6-bisphosphate	Carboxylic acids and derivatives	Phosphate sugars	338.989	339.996	[M-H]-	C6H14O12P2	225710	98626	240900	164950	151290	79153	185400	166490	187270	149280	185720	154680	152880	163470	119230	109080	137750	397190	234320	166750	95379	153000	193470	59939	140660	233900	135680	C01231	HMDB0003514	5459969	10139-18-1	18148	-	ko00500,ko01100
MEDN1656	Hydroxypiperazic acid	Heterocyclic compounds	Heterocyclic compounds	145.099	146.106	[M-H]-	C5H10N2O3	229830	162760	181530	207560	161560	92623	140200	138330	254570	167360	283290	172840	189640	182300	156580	91357	191770	314750	197210	250300	215810	221830	148700	56745	178150	182190	192800	C00739	-	129859924	-	-	-	ko00310,ko01100
MEDN1675	2-Deoxyribose-5'-phosphate	Nucleotide And Its metabolomics	Nucleotide and Its metabolomics	213.017	214.024	[M-H]-	C5H11O7P	239720	193330	312940	352430	310410	411440	383160	347630	270420	373280	326540	323180	517420	560590	460450	374250	451730	365220	407310	436960	466790	384910	388100	343690	312680	399780	412510	C00673	-	-	102916-66-5	-	-	ko00030,ko01100
MEDN1686	L-threo-3-Methylaspartate	Amino acid and Its metabolomics	Amino acid derivatives	146.047	147.053	[M-H]-	C5H9NO4	5300600	3401200	3917200	4957800	3187200	2674900	2971200	3445600	5265900	3707500	4292100	3276700	4159000	3288800	2668100	3031600	4542200	5738100	4612100	4427800	4537500	3880400	3021700	3492600	3718500	4013300	4114600	C03618	-	-	6061-13-8	-	-	ko00630,ko00660,ko01100,ko01200
MEDN1689	Leu-Ile	Amino acid and Its metabolomics	Small Peptide	243	244.33	[M-H]-	C12H24N2O3	593960	46939	41896	30763	8607.5	10764	26239	73320	336510	45337	62520	34911	33569	16035	24380	12141	88919	428870	38034	103370	9587.9	34577	19011	8430.4	104370	127400	130380	-	-	7010534	36077-41-5	-	-	--
MEDN1690	Docodiendioicacid	Organic acid And Its derivatives	Organic acid And Its derivatives	365.27	370.6	[M-H]-	C22H38O4	67526	22185	70948	32425	14771	12444	44079	117050	106400	158850	50017	117830	103270	116030	144310	37258	109440	174950	67088	84922	23239	53585	59407	18253	76612	92943	93069	-	-	-	-	-	-	--
MEDN1692	Phosphatidylethanolamine lyso alkenyl 18:2	GP	LPE	460.28	460.283	[M-H]-	C23H44NO6P	6054000	6701000	2459900	1607000	416150	1017100	385220	2863600	5448200	6022400	1264600	5570500	902310	338790	3232600	228030	6108900	1744600	1831300	2827800	1473400	1561100	1604500	213190	2259500	2144600	2492200	-	-	-	-	-	-	--
MEDN1709	2-Octanamidoacetic acid	Amino acid and Its metabolomics	Amino acids	200.13	201.136	[M-H]-	C10H19NO3	19726	22413	19445	17325	19426	15231	21218	11240	16304	18429	21696	22349	20780	23745	18359	19362	16934	17521	21112	24186	17536	19826	16426	24417	18484	17237	22093	-	HMDB0000832	84290	14246-53-8	74099	5795	--
MEDN1710	Palatinose	Heterocyclic compounds	Heterocyclic compounds	341.108	342.116	[M-H]-	C12H22O11	53452	34654	45150	46840	25880	2874.7	11169	7956.8	20850	5792.2	58438	48883	22994	18164	6459.5	3034	40975	56406	36378	41554	25203	25610	13636	9	30798	23867	48541	-	-	439559	58166-27-1	-	-	--
MEDP0002	D-Homocysteine	Amino acid and Its metabolomics	Amino acids	136	135.035	[M+H]+	C4H9NO2S	780590	418000	295710	375170	145120	145870	172070	320990	889590	340470	323600	271050	213570	237930	227060	129920	491130	720520	307260	328080	205450	252370	172930	71678	299350	341210	340340	C00155	HMDB0000742	778	454-29-5	17588	3256	ko00270,ko00920,ko01100,ko01230,ko01523,ko04621
MEDP0006	Glycine	Amino acid and Its metabolomics	Amino acids	76	75.032	[M+H]+	C2H5NO2	1025500	1087200	1553500	1637100	1855500	1380800	1837600	1210900	1185500	1113000	1222700	1042600	750110	1518700	1029600	1454800	910020	1169100	1233500	1160200	1293000	1732200	616230	1201200	1369400	1099900	1359100	C00037	HMDB0000123	750	56-40-6	15428	20	ko00120,ko00230,ko00260,ko00310,ko00440,ko00480,ko00630,ko00730,ko00860,ko00970,ko01100,ko01200,ko01230,ko02010,ko04080,ko04721,ko04974,ko04978,ko05230
MEDP0007	L-Cystine	Amino acid and Its metabolomics	Amino acids	241	240.024	[M+H]+	C6H12N2O4S2	767630	225270	324330	523790	255460	286230	190440	237690	299670	282140	268580	207610	276940	213780	129060	779680	375390	501820	639280	471970	222650	231760	157590	803440	377000	349290	416500	C00491	HMDB0000192	67678	56-89-3	16283	5207	ko00270,ko01100,ko02010,ko04216,ko04974
MEDP0009	L-Tyrosine	Amino acid and Its metabolomics	Amino acids	182.1	181.074	[M+H]+	C9H11NO3	1349300	714180	566050	586110	275210	328130	378690	673890	1422100	564200	643540	577440	472020	410640	429970	264960	845990	1144100	481300	708970	535260	388610	294580	193340	702130	669720	612600	C00082	HMDB0000158	6057	60-18-4	17895	34	ko00130,ko00261,ko00350,ko00360,ko00400,ko00730,ko00970,ko01100,ko01210,ko01230,ko04728,ko04916,ko04917,ko04974,ko05012,ko05030,ko05031,ko05034,ko05230
MEDP0010	L-Arginine	Amino acid and Its metabolomics	Amino acids	175	174.112	[M+H]+	C6H14N4O2	66387000	31438000	30125000	29587000	15263000	19194000	22136000	27861000	65752000	21696000	25361000	25132000	32385000	19565000	22421000	14270000	37292000	60531000	24823000	32923000	21806000	23376000	20022000	16428000	27536000	31189000	28891000	C00062	HMDB0000517	6322	74-79-3	16467	5502	ko00220,ko00261,ko00330,ko00472,ko00970,ko01100,ko01230,ko02010,ko04150,ko04974,ko05014,ko05142,ko05146,ko05230
MEDP0011	L-Lysine	Amino acid and Its metabolomics	Amino acids	147	146.106	[M+H]+	C6H14N2O2	21139000	12849000	12957000	15474000	11921000	11185000	13974000	12889000	23031000	10889000	13228000	11478000	16268000	13337000	13111000	10331000	14884000	21231000	15459000	15007000	14290000	13636000	11660000	12730000	14633000	15491000	14389000	C00047	HMDB0000182	5962	56-87-1	18019	5200	ko00300,ko00310,ko00780,ko00970,ko01100,ko01210,ko01230,ko02010,ko04974
MEDP0012	L-Ornithine	Amino acid and Its metabolomics	Amino acids	133	168.067	[M-Cl]+	C5H13ClN2O2	530410	456490	628830	669490	455990	531970	532800	476400	838200	491370	324650	452390	633570	682480	695990	614450	961670	556260	561350	581150	705110	466050	537550	1320300	610100	680100	585680	C00077	HMDB0000214	6262	3184-13-2	15729	27	ko00220,ko00330,ko00472,ko00480,ko01100,ko01210,ko01230,ko02010
MEDP0013	L-Alanine	Amino acid and Its metabolomics	Amino acids	90.048	89.048	[M+H]+	C3H7NO2	8029600	7199100	7614000	8179000	7749100	6896800	7355200	7099300	8227700	6695400	7713500	7060800	6944400	7302700	6818300	6810800	6427000	7874300	7306100	7510200	9315200	7608900	6497600	6643900	7231500	8756900	7136900	C00041	HMDB0000161	5950	56-41-7	16977	-	ko00250,ko00270,ko00430,ko00450,ko00970,ko01100,ko01200,ko01230,ko02010,ko04122,ko04974,ko04978,ko05230
MEDP0015	L-Citrulline	Amino acid and Its metabolomics	Amino acids	176.1	175.096	[M+H]+	C6H13N3O3	6540200	3742900	6543100	11047000	5469900	4233200	4888000	5384100	6147800	5261100	6740000	5500800	4908000	6361900	3069400	6915400	5498200	9671700	9938500	10300000	4739700	5239800	3018500	9215900	6531400	6367200	5941700	C00327	HMDB0000904	9750	372-75-8	16349	16	ko00220,ko01100,ko01230
MEDP0016	L-Glutamic Acid	Amino acid and Its metabolomics	Amino acids	148.1	147.053	[M+H]+	C5H9NO4	19054000	12586000	15695000	21376000	11877000	9164500	10824000	10396000	16901000	12711000	15322000	12080000	14753000	12006000	9252800	9755800	16215000	18816000	17259000	16551000	15882000	11168000	9216200	13149000	13706000	14402000	13946000	C00025	HMDB0000148	33032	56-86-0	16015	5174	ko00220,ko00250,ko00330,ko00340,ko00430,ko00471,ko00480,ko00524,ko00630,ko00650,ko00660,ko00860,ko00910,ko00970,ko01100,ko01200,ko01210,ko01230,ko02010,ko04068,ko04072,ko04080,ko04216,ko04540,ko04713,ko04720,ko04721,ko04723,ko04724,ko04727,ko04730,ko04742,ko04964,ko04974,ko05014,ko05016,ko05017,ko05030,ko05031,ko05033,ko05034,ko05230
MEDP0017	L-Histidine	Amino acid and Its metabolomics	Amino acids	156.1	155.07	[M+H]+	C6H9N3O2	8003500	7403900	7674700	6480900	7715100	1820100	4502100	3114700	10183000	7227800	10279000	8083400	4755500	4411800	4365600	1185000	5465400	8050300	7607100	4736800	4261100	4977800	4420800	641450	5644100	5741500	5736300	C00135	HMDB0000177	6274	71-00-1	15971	21	ko00340,ko00410,ko00970,ko01100,ko01230,ko02010,ko04974,ko05230
MEDP0020	L-Methionine	Amino acid and Its metabolomics	Amino acids	150	149.051	[M+H]+	C5H11NO2S	59627	35748	20738	25736	18560	18658	16437	14386	48737	17101	39078	38181	6588.8	24500	19545	17777	27591	38777	14373	33287	18501	9901.8	6433.9	6641.7	26309	19803	31626	C00073	HMDB0000696	6137	63-68-3	16643	5664	ko00270,ko00970,ko01100,ko01210,ko01230,ko01523,ko04974,ko04978,ko05230
MEDP0021	L-Phenylalanine	Amino acid and Its metabolomics	Amino acids	166.085	165.079	[M+H]+	C9H11NO2	59926000	39511000	39319000	41175000	24485000	26443000	28518000	40499000	61537000	31543000	38352000	37595000	40920000	33190000	34598000	28215000	47347000	57378000	33829000	41174000	30412000	32985000	25871000	21446000	38850000	35906000	37135000	C00079	HMDB0000159	6140	63-91-2	17295	28	ko00360,ko00400,ko00970,ko01100,ko01210,ko01230,ko02010,ko04974,ko04978,ko05230
MEDP0022	L-Proline	Amino acid and Its metabolomics	Amino acids	116.1	115.063	[M+H]+	C5H9NO2	48606000	35487000	35126000	47374000	20483000	24997000	19898000	30120000	59742000	39698000	50319000	34440000	32709000	32976000	20426000	22095000	45001000	65141000	37701000	47504000	29521000	31546000	18646000	35405000	36413000	41723000	32402000	C00148	HMDB0000162	145742	147-85-3	17203	29	ko00330,ko00970,ko01100,ko01230,ko02010,ko04974,ko04978,ko05230
MEDP0024	L-Serine	Amino acid and Its metabolomics	Amino acids	106	105.043	[M+H]+	C3H7NO3	20060000	13185000	17337000	23759000	14030000	14088000	13775000	12800000	17423000	13469000	16935000	12695000	12114000	13370000	8201700	17750000	12080000	22233000	17091000	17685000	8917300	11956000	6179000	18274000	16875000	14448000	15958000	C00065	HMDB0000187	5951	56-45-1	17115	5203	ko00260,ko00261,ko00270,ko00600,ko00630,ko00920,ko00970,ko01100,ko01200,ko01230,ko02010,ko04071,ko04974,ko04978,ko05230
MEDP0025	L-Tryptophan	Amino acid and Its metabolomics	Amino acids	205.1	204.09	[M+H]+	C11H12N2O2	55455000	23119000	23475000	23688000	8286000	11579000	11524000	23381000	64097000	17717000	25103000	22536000	23198000	14270000	16503000	10108000	32416000	56962000	17103000	27891000	14691000	16197000	15389000	6089600	19149000	22327000	19844000	C00078	HMDB0000929	6305	73-22-3	16828	5879	ko00260,ko00380,ko00400,ko00970,ko01100,ko01210,ko01230,ko04361,ko04726,ko04974,ko04978,ko05143,ko05230
MEDP0026	L-Valine	Amino acid and Its metabolomics	Amino acids	118.1	117.079	[M+H]+	C5H11NO2	3542400	2187000	1903500	1962000	723540	1054300	1014800	1637800	3807800	1496000	2383100	1796300	1566700	1306400	1263400	870480	2245100	3666900	1404900	2199500	1266600	1344000	1059200	685980	1619300	1740800	1756500	C00183	HMDB0000883	6287	72-18-4	16414	5842	ko00280,ko00290,ko00311,ko00770,ko00970,ko01100,ko01210,ko01230,ko02010,ko04974,ko04978,ko05230
MEDP0036	5-Oxoproline	Amino acid and Its metabolomics	Amino acid derivatives	130	129.043	[M+H]+	C5H7NO3	24884000	15209000	14831000	18365000	13776000	12745000	14988000	14723000	27559000	11996000	14930000	12770000	16011000	14352000	13751000	11003000	17217000	24466000	17180000	17076000	14008000	13992000	11544000	13255000	16028000	16905000	15546000	C02237	HMDB0000805	499	149-87-1	-	-	ko00471,ko01100
MEDP0037	Asp-phe	Amino acid and Its metabolomics	Small Peptide	281.3	280.106	[M+H]+	C13H16N2O5	1564800	186470	108480	102090	29545	40624	41768	196030	1195600	64884	112860	73531	178140	38613	96444	26186	146450	1024400	109290	113350	32817	67901	56399	19476	192780	218050	200150	-	HMDB0000706	93078	13433-09-5	73830	5674	--
MEDP0039	Betaine	Others	Others	118.1	117.079	[M+H]+	C5H11NO2	15957000	12584000	12480000	12749000	8039200	7649000	7765800	8490000	13494000	20374000	13125000	11688000	10271000	8491200	7918800	7522800	12811000	18241000	13884000	13825000	5996500	6029500	6801700	5332200	11371000	11741000	10803000	C00719	HMDB0000043	247	107-43-7	17750	287	ko00260,ko01100,ko02010
MEDP0041	Ala-Ala	Amino acid and Its metabolomics	Small Peptide	161.2	160.085	[M+H]+	C6H12N2O3	151890	34172	36101	19260	7087.5	6525.1	20370	37091	84863	25830	18217	16204	10014	8232.6	8307.4	5881.2	22030	94486	17329	23415	9	7735.1	5935.2	5881.2	22802	26015	38793	C00993	HMDB0003459	5460362	923-16-0	16576	6937	ko01100
MEDP0043	Glutathione Oxidized	Amino acid and Its metabolomics	Small Peptide	613.152	612.152	[M+H]+	C20H32N6O12S2	1280500	4582500	9394500	6778100	7628700	2674400	6332500	5364000	5955300	5510800	7367200	4872700	2394600	6889800	6771500	1827100	7240200	5914000	6438200	6391600	1761300	4580700	8125100	582860	4380100	4992700	5081300	-	-	65359	121-24-4	-	-	--
MEDP0044	Glutathione Reducedform	Amino acid and Its metabolomics	Small Peptide	308	307.084	[M+H]+	C10H17N3O6S	1659000	13457000	2237300	1559100	3394000	3135400	3607800	2652900	3159900	2336000	2997700	4008300	1791000	1691400	2077000	2137700	2241000	1537900	1769700	912200	1383100	2757800	560090	1255400	3889800	2964000	2966900	C00051	HMDB0000125	124886	70-18-8	16856	44	ko00270,ko00480,ko01100,ko02010,ko04216,ko04918,ko04976
MEDP0045	Glyc-Pro	Amino acid and Its metabolomics	Small Peptide	173.2	172.085	[M+H]+	C7H12N2O3	70512	28070	29274	31418	22778	21217	29885	33288	67267	21930	33830	27287	42260	19419	8374.1	15076	35842	80632	22308	31977	15430	24110	11410	26198	42022	42346	28843	-	HMDB0000721	79101	704-15-4	70744	-	--
MEDP0047	Histamine	Alcohol and amines	Polyamines	112.08	111.08	[M+H]+	C5H9N3	767980	622380	623470	565280	611360	157510	336150	241010	942530	603740	840240	640600	460290	279020	345470	70692	551370	622010	542100	378620	311060	321700	311430	40187	333400	403580	439510	C00388	HMDB0000870	774	51-45-6	18295	68	ko00340,ko01100,ko04080,ko04664,ko04721,ko04750,ko04971,ko04974,ko05310
MEDP0049	L-Asparagine Anhydrous	Amino acid and Its metabolomics	Amino acids	133.054	132.054	[M+H]+	C4H8N2O3	1338300	281620	363390	457160	330490	191180	218330	191140	629560	204780	424190	316710	319280	178970	156580	158260	260980	990270	351750	431060	132900	148520	79770	194870	411970	382880	425110	C00152	HMDB0000168	6267	70-47-3	17196	14	ko00250,ko00970,ko01100,ko01230,ko04974,ko04978,ko05230
MEDP0051	L-Cystathionine	Amino acid and Its metabolomics	Amino acid derivatives	223	222.067	[M+H]+	C7H14N2O4S	792440	418750	883620	919820	1165400	750860	950790	503300	475890	389960	629250	499260	704330	885530	660560	796990	490210	779880	1363400	933800	650060	466300	557570	916020	681660	617680	978740	C02291	HMDB0000099	439258	56-88-2	17482	39	ko00260,ko00270,ko01100,ko01230
MEDP0052	L-Cysteine	Amino acid and Its metabolomics	Amino acids	122.02	121.02	[M+H]+	C3H7NO2S	5468100	5143100	5826500	7329600	8840200	6714600	6870900	5612700	4595300	6078800	5317800	5247100	4951100	6232700	4140600	8579700	4109400	4707600	6598400	4989700	4922300	4937900	3929500	12157000	5890800	5751300	5759600	C00097	HMDB0000574	5862	52-90-4	17561	5556	ko00260,ko00270,ko00311,ko00430,ko00480,ko00730,ko00770,ko00920,ko00970,ko01100,ko01200,ko01230,ko04122,ko04216,ko04974,ko05230
MEDP0053	L-Dopa	Amino acid and Its metabolomics	Amino acid derivatives	198.069	197.069	[M+H]+	C9H11NO4	52798	103580	156800	168710	98089	66895	45144	56009	58826	56230	60318	130230	53973	66596	47236	83138	53325	48109	58431	60110	59459	63130	75928	59681	85524	89642	125920	C00355	HMDB0000181	6047	59-92-7	15765	42	ko00350,ko01100,ko04728,ko04917,ko05012,ko05030,ko05031,ko05034
MEDP0054	L-Glutamine	Amino acid and Its metabolomics	Amino acids	147.069	146.069	[M+H]+	C5H10N2O3	92533000	58362000	59178000	71940000	54544000	51452000	62560000	55166000	102800000	49831000	61695000	52498000	76555000	60637000	57634000	48175000	68772000	99082000	73483000	69991000	66591000	62723000	53946000	56933000	63888000	70239000	64623000	C00064	HMDB0000641	5961	56-85-9	18050	5614	ko00220,ko00230,ko00240,ko00250,ko00471,ko00630,ko00750,ko00910,ko00970,ko01100,ko01230,ko02010,ko04724,ko04727,ko04964,ko04974,ko04978,ko05230
MEDP0055	L-Homocitrulline	Amino acid and Its metabolomics	Amino acids	190.1	189.111	[M+H]+	C7H15N3O3	442730	438890	329940	553020	490020	395090	499390	448090	650850	682130	498850	329510	669120	754140	416430	378770	584810	576810	621060	675370	475390	446700	434370	270800	462900	335820	467980	C02427	HMDB0000679	65072	1190-49-4	17443	46	--
MEDP0058	L-Saccharopine	Amino acid and Its metabolomics	Amino acids	277	276.132	[M+H]+	C11H20N2O6	389440	293730	350300	236160	590900	229810	582720	446950	298010	183280	251760	237920	158590	295040	209230	325590	133620	411170	202330	261350	179970	443940	198040	257660	362320	324210	293710	C00449	HMDB0000279	160556	997-68-2	16927	383	ko00300,ko00310,ko01100,ko01230
MEDP0061	N,N-Dimethylglycine	Amino acid and Its metabolomics	Amino acid derivatives	104	103.063	[M+H]+	C4H9NO2	12608000	11816000	14147000	15128000	10799000	9731600	9413900	11077000	13046000	15635000	15795000	14979000	12708000	12605000	11418000	8890800	12237000	14745000	15650000	14318000	9545000	10085000	10958000	7710900	12254000	12515000	11847000	C01026	HMDB0000092	673	1118-68-9	17724	277	ko00260,ko01100
MEDP0063	N-Acetylaspartate	Amino acid and Its metabolomics	Amino acid derivatives	176	175.048	[M+H]+	C6H9NO5	3240900	2780200	2877300	4002600	4483100	2076300	3577100	3757900	1665500	3300000	2683100	3150400	4032800	5545200	2389600	3854200	1782700	1594500	4740100	3235700	2126600	1823800	4401200	2531400	3506500	3037600	2930200	C01042	HMDB0000812	65065	997-55-7	21547	5776	ko00250,ko01100
MEDP0064	N-Acetylcysteine	Amino acid and Its metabolomics	Amino acid derivatives	164	163.03	[M+H]+	C5H9NO3S	260210	423570	370690	395110	468070	384860	423750	378140	315040	481160	422050	412320	396730	397680	474700	425510	435600	296870	446890	329860	414420	422390	469490	415840	431420	393020	371550	C06809	HMDB0001890	12035	616-91-1	28939	784	--
MEDP0065	N-Acetyl-L-Glutamic Acid	Amino acid and Its metabolomics	Amino acid derivatives	190.1	189.064	[M+H]+	C7H11NO5	149330	117040	104490	321980	205670	225580	359930	217250	90163	129090	111300	152640	277520	363940	183700	278390	139140	78481	243760	196920	284310	104620	301620	130220	154730	284980	165270	C00624	HMDB0001138	185	1188-37-0	17533	-	ko00220,ko01100,ko01210,ko01230
MEDP0066	N-Acetyl-L-Tyrosine	Amino acid and Its metabolomics	Amino acid derivatives	224.1	223.085	[M+H]+	C11H13NO4	109520	88133	148510	222500	144880	50179	73787	88545	107370	174660	137510	182260	219530	205400	99462	50196	108480	69789	228410	122560	90516	34692	126310	38631	108760	152380	146580	C01657	HMDB0000866	68310	537-55-3	21563	-	--
MEDP0067	N-Acetylmannosamine	Carboxylic acids and derivatives	Sugars	222	221.09	[M+H]+	C8H15NO6	94758	55129	65818	86994	58115	58957	44004	72932	93451	72826	59979	88128	88511	110540	30144	75941	122380	116470	99516	119920	39638	91058	74747	99933	87179	80523	76071	C00645	HMDB0001129	11096158	3615-17-6	63154	6024	ko00520,ko01100
MEDP0071	Gly-Leu	Amino acid and Its metabolomics	Amino acid derivatives	189.1	188.116	[M+H]+	C8H16N2O3	7965200	2140400	2091500	1739400	449590	400690	1358800	2614400	5745300	1114700	653550	993810	1990700	1205800	943160	406390	2613500	4787700	1906300	2747900	543250	1776600	1303700	201780	2202600	1990500	2093900	C02155	HMDB0000759	92843	869-19-2	73514	5727	--
MEDP0073	N-Phenylacetylglycine	Amino acid and Its metabolomics	Amino acid derivatives	194.074	193.074	[M+H]+	C10H11NO3	22693	3102.9	23725	15475	19817	19195	45937	22800	18083	40376	37725	26579	22661	37414	36284	18527	28831	34661	33675	20776	27546	24310	30227	23388	26218	37332	36525	C05598	HMDB0000821	68144	500-98-1	27480	4237	ko00360
MEDP0075	Nα-Acetyl-L-Arginine	Amino acid and Its metabolomics	Amino acid derivatives	217.1	216.122	[M+H]+	C8H16N4O3	213840	201500	167380	170300	189740	179740	153710	187650	208950	206710	191660	212860	165530	182050	168890	193670	167950	207680	188580	166020	203940	189780	202380	164800	200900	237750	203160	-	HMDB0004620	67427	155-84-0	40521	-	--
MEDP0078	Phe-Phe	Amino acid and Its metabolomics	Small Peptide	313.4	312.147	[M+H]+	C18H20N2O3	298940	53950	33729	22228	15296	15599	16380	42275	179420	24566	55165	34329	37273	13786	15540	12305	46944	164680	25222	62402	16838	30215	24092	15482	46686	51750	42495	-	HMDB0013302	65104	2577-40-4	356630	-	--
MEDP0079	S-(5-Adenosy)-L-Homocysteine	Amino acid and Its metabolomics	Amino acid derivatives	385	384.122	[M+H]+	C14H20N6O5S	1256400	1459100	1045500	739430	747970	944270	800520	888350	1332400	878330	880320	881710	583500	586980	767530	671440	1104300	1669500	518590	829700	966500	1174100	937100	447690	1016600	941350	1011800	C00021	HMDB0000939	439155	979-92-0	16680	296	ko00270,ko01100,ko01230
MEDP0083	Trans-4-Hydroxy-L-Proline	Amino acid and Its metabolomics	Amino acid derivatives	132.058	131.058	[M+H]+	C5H9NO3	20179000	23726000	22999000	21577000	26851000	29165000	27759000	26297000	21603000	21710000	22120000	23744000	16682000	22993000	25649000	26823000	19533000	18132000	19795000	20187000	27321000	24173000	24820000	19261000	23067000	24448000	23106000	C01157	HMDB0000725	5810	51-35-4	18095	257	ko00330,ko01100,ko02010
MEDP0084	Trimethylamine N-Oxide	Alcohol and amines	Amines	76	75.0684	[M+H]+	C3H9NO	176230	151810	138090	128830	140880	68196	174830	85815	192070	142460	161730	126750	139320	142150	99893	123450	124940	80321	92863	99424	111170	86073	156450	103800	120850	127050	109740	C01104	HMDB0000925	1145	1184-78-7	15724	5876	ko01100
MEDP0086	Urea	Alcohol and amines	Amines	61	60.032	[M+H]+	CH4N2O	897130	701770	560540	404080	360200	519940	294980	532530	369430	330020	258790	382270	366810	677460	739420	553210	700300	244350	477220	578550	287340	589740	669190	737020	680720	434770	371860	C00086	HMDB0000294	1176	57-13-6	16199	6	ko00220,ko00230,ko00240,ko00330,ko00780,ko01100,ko02010,ko05120
MEDP0087	L-Alanyl-L-Lysine	Amino acid and Its metabolomics	Amino acid derivatives	218.1	217.14	[M+H]+	C9H19N3O3	518190	696720	720480	487280	650300	859980	484110	701130	712180	504490	464320	759490	372470	450410	603040	413810	638930	570430	356740	642240	302570	453510	456780	485870	546530	562390	554710	-	HMDB0028692	7016106	6366-77-4	132403	-	--
MEDP0089	N-Acetylhistamine	Alcohol and amines	Amines	154.1	153.1	[M+H]+	C7H11N3O	434910	331080	628430	661840	414050	457400	393700	495230	467600	465740	408910	683670	535090	658070	635690	610620	622730	527870	497340	530450	538810	469690	536830	467100	465170	504960	554590	C05135	HMDB0013253	69602	673-49-4	28483	-	ko00340
MEDP0101	P-Coumaric Acid	Benzene and substituted derivatives	Phenolic acids	165.047	164.047	[M+H]+	C9H8O3	15027000	7737400	6841200	6896600	3574700	3709900	4089800	8033100	14406000	6144400	6653700	6500000	4649300	5093400	5217700	3254500	8954800	12548000	5467400	7983000	5087600	3538400	3260200	2492000	7689600	7224500	6259000	C00811	HMDB0002035	637542	501-98-4	32374	6450	ko00130,ko00350,ko01100
MEDP0110	2-Methoxybenzoic Acid	Benzene and substituted derivatives	Phenolic acids	153.047	152.047	[M+H]+	C8H8O3	594100	415200	528470	664320	467280	640770	573440	600960	387310	634090	474540	742370	988930	651070	324900	617960	393590	407550	571320	347320	9	481560	417060	622000	550740	485100	578090	-	HMDB0032604	11370	529-75-9	421840	-	--
MEDP0115	1,4-Dihydro-1-Methyl-4-Oxo-3-Pyridinecarboxamide	Heterocyclic compounds	Pteridines and derivatives	153.06	152.059	[M+H]+	C7H8N2O2	3583200	3461100	6769300	7456500	6040400	5499200	5134200	5980700	3578100	5926700	4228900	7932400	7262600	6791200	7613400	7759900	5252000	4268000	6480800	6983200	9900800	6010300	7170100	9529200	7601400	7316300	6420500	C05843	HMDB0004194	440810	769-49-3	27838	-	ko00760,ko01100
MEDP0119	6-Hydroxynicotinic Acid	CoEnzyme and vitamins	CoEnzyme and vitamins	140	139.027	[M+H]+	C6H5NO3	7684.7	16137	26109	18011	24529	11958	9590.4	13729	16674	18411	18859	10324	18724	17828	17439	27095	28392	14527	10950	20294	25446	17060	18599	16831	23825	17713	31070	C01020	HMDB0002658	72924	5006-66-6	16168	-	ko00760,ko01100
MEDP0120	Theobromine	Nucleotide And Its metabolomics	Nucleotide and Its metabolomics	181	180.065	[M+H]+	C7H8N4O2	77566	49104	43944	59489	45283	43672	26000	32350	98658	26028	41109	48429	48495	36623	42922	35050	77526	70567	39600	61435	26445	45162	51613	30728	45799	62012	50099	C07480	HMDB0002825	5429	83-67-0	28946	1456	ko00232,ko01100
MEDP0125	Choline	Tryptamines,Cholines,Pigments	Cholines	105.11	104.108	[M+H]+	C5H14NO+	1963300	1771300	2109100	2172300	1239900	1457400	1464300	1702500	1981100	2565700	2285000	2344100	2155200	1720300	1561200	1299900	1842700	2149700	2365100	2030800	1236700	1231000	1695200	817580	1767800	2018300	1745500	C00114	HMDB0000097	305	62-49-7	15354	56	ko00260,ko00564,ko01100,ko02010,ko04725,ko04976,ko05231
MEDP0127	Putrescine	Alcohol and amines	Polyamines	89	88.1	[M+H]+	C4H12N2	2597400	2442800	1549800	1823600	1320800	2593400	1027100	1311300	1606100	1547400	1550800	1786800	1934000	1693500	1369700	1064600	1803100	2020000	2297500	2014400	1529900	1062600	1252500	2456600	1638800	1741200	1638500	C00134	HMDB0001414	1045	110-60-1	17148	3226	ko00330,ko00472,ko00480,ko01100,ko02010,ko04974
MEDP0135	Myoinositol	Carboxylic acids and derivatives	Sugar alcohols	181	180.063	[M+H]+	C6H12O6	9262200	11279000	11020000	8255000	12962000	12894000	10795000	11546000	10427000	12253000	11597000	11651000	8459800	12508000	16814000	10446000	12894000	9171600	9006000	11092000	11775000	14723000	14650000	6106700	12243000	12070000	10938000	C00137	HMDB0000211	892	87-89-8	17268	5221	ko00052,ko00053,ko00562,ko01100,ko02010,ko04070
MEDP0143	Biotin	CoEnzyme and vitamins	CoEnzyme and vitamins	245.09	244.088	[M+H]+	C10H16N2O3S	678550	327000	518530	534130	81502	161950	107850	179540	622330	175870	494230	722790	291290	190050	143080	107990	742900	759360	329260	483390	140680	172120	140600	119120	302740	402420	360890	C00120	HMDB0000030	171548	58-85-5	15956	243	ko00780,ko01100,ko02010,ko04977
MEDP0146	1-Methyladenine	Nucleotide And Its metabolomics	Nucleotide and Its metabolomics	150	149.07	[M+H]+	C6H7N5	109370	160410	308450	421980	136530	321130	130890	177000	182430	178030	146530	252060	195840	196590	232170	245700	203040	84693	173380	160620	233250	157100	161440	305460	187080	200170	211450	C02216	HMDB0011599	78821	5142-22-3	18083	-	--
MEDP0147	1-Methylhistidine	Amino acid and Its metabolomics	Amino acid derivatives	170.1	169.085	[M+H]+	C7H11N3O2	1392400	1488600	1542700	1535600	3417800	2035900	2149600	1784500	1302500	930290	954500	1674900	1759800	2644000	2361400	1912900	2407900	1277000	1612900	1668600	2910800	2063300	2396800	2687800	1750500	1877200	1887900	C01152	HMDB0000001	92105	332-80-9	50599	3741	ko00340,ko01100
MEDP0149	2'-Deoxyadenosine-5'-Monophosphate	Nucleotide And Its metabolomics	Nucleotide and Its metabolomics	332	331.068	[M+H]+	C10H14N5O6P	7218600	3496400	5246900	7428500	2920800	3436200	5008400	3446500	12188000	4783400	4790400	4366000	10367000	7244800	5299100	6143400	3848000	10509000	7412800	5316200	3946700	4377800	4945200	3075000	5785800	5698700	5980800	C00360	HMDB0000905	12599	653-63-4	17713	3461	ko00230,ko01100
MEDP0150	2'-Deoxyinosine	Nucleotide And Its metabolomics	Nucleotide and Its metabolomics	253.1	252.086	[M+H]+	C10H12N4O4	160740	169290	119640	144620	137400	133710	127150	150560	55691	166620	111780	151250	182200	134810	114580	207820	152490	171480	257930	157200	153440	83729	167000	167310	147220	148480	128620	C05512	HMDB0000071	65058	890-38-0	28997	3383	ko00230,ko01100,ko02010
MEDP0151	2-Hydroxy-6-Aminopurine	Nucleotide And Its metabolomics	Nucleotide and Its metabolomics	152.056	151.049	[M+H]+	C5H5N5O	2759700	2513900	5955100	6250400	3177500	3586500	3184200	2897500	3783100	3115500	3332700	5760500	4409400	3953900	3694600	4169100	3682300	2958700	3786700	4038900	4256800	4479600	4568300	3577200	4343300	4728400	4601200	-	HMDB0000403	76900	3373-53-3	62462	5392	--
MEDP0152	3'-Aenylic Acid	Nucleotide And Its metabolomics	Nucleotide and Its metabolomics	348	347.063	[M+H]+	C10H14N5O7P	5333300	3003600	4684000	4260500	2305900	2824700	2145600	2933700	6601900	3705300	5510500	4628400	4952600	2724300	2563700	1672500	5075600	8106900	5932200	5309900	3365200	4984500	3514200	3764500	4010600	4825400	4780600	C01367	HMDB0003540	41211	84-21-9	28931	-	ko00230,ko01100
MEDP0156	5-Methyluridine	Nucleotide And Its metabolomics	Nucleotide and Its metabolomics	259.085	258.085	[M+H]+	C10H14N2O6	88229	139470	148370	130430	137700	158080	76744	131710	81921	197240	81800	132610	2993.7	119330	120760	104930	149450	126190	124750	183560	1398200	116580	91473	129480	107850	112360	110770	-	HMDB0000884	445408	1463-10-1	45996	5843	--
MEDP0157	7-Methylxanthine	Nucleotide And Its metabolomics	Nucleotide and Its metabolomics	167	166.049	[M+H]+	C6H6N4O2	35176	35038	23132	71257	28656	58344	37262	27107	75514	40315	67987	56588	44146	25665	44029	31975	70578	53266	67839	21738	31381	73428	34805	57659	51345	51872	58203	C16353	HMDB0001991	68374	552-62-5	48991	-	ko00232,ko01100
MEDP0158	8-Hydroxyguanosine	Nucleotide And Its metabolomics	Nucleotide and Its metabolomics	300.1	299.087	[M+H]+	C10H13N5O6	744350	686750	993900	1204000	898820	1172500	1106600	974110	864720	1075000	1104600	821840	599040	876620	599280	932440	796860	676740	1179700	786460	1125800	364700	700030	1360400	847400	694740	744710	-	HMDB0002044	65131	3868-31-3	1177182	-	--
MEDP0159	Adenine	Nucleotide And Its metabolomics	Nucleotide and Its metabolomics	136.1	135.055	[M+H]+	C5H5N5	5291100	3154700	2955100	2962400	1649200	1751700	2109500	3066800	4950900	2523500	2989000	2798700	1891300	1939500	2316600	1521400	3241400	4908600	2355200	3269500	2193200	1507100	1588000	1205100	3121700	2658100	2621700	C00147	HMDB0000034	190	73-24-5	16708	85	ko00230,ko01100
MEDP0160	Adenosine	Nucleotide And Its metabolomics	Nucleotide and Its metabolomics	268.097	267.097	[M+H]+	C10H13N5O4	4847900	8703500	6115700	4817800	8941800	7247500	12603000	7981100	5039100	5648800	8953600	5021900	3983000	9817000	7761000	8213200	6467000	6842700	4788200	6273100	10345000	9509200	10903000	7693000	9031700	9321900	9322800	C00212	HMDB0000050	60961	58-61-7	16335	86	ko00230,ko01100,ko02010,ko04022,ko04024,ko04071,ko04080,ko04270,ko04923,ko04924,ko05012,ko05032,ko05034
MEDP0161	Adenosine 5'-Diphosphate	Nucleotide And Its metabolomics	Nucleotide and Its metabolomics	428	427.029	[M+H]+	C10H15N5O10P2	218710	874290	523240	434100	384740	279620	615180	150910	664400	130940	433360	780640	288810	107120	540640	58247	346760	786400	504440	318380	263640	224080	349350	114090	234890	543020	368790	C00008	HMDB0001341	6022	58-64-0	16761	6175	ko00190,ko00230,ko01100,ko04068,ko04080,ko04142,ko04152,ko04611,ko04714,ko04742,ko04924,ko05012,ko05014
MEDP0163	Cytidine	Nucleotide And Its metabolomics	Nucleotide and Its metabolomics	244.086	243.086	[M+H]+	C9H13N3O5	4642800	2504200	6779700	8827900	1967700	2515300	3434100	2007900	4750900	5154200	4995600	3980900	6283200	2428700	1827000	2455400	2684400	8906200	6997200	4077600	2386200	3129600	1831600	4144900	3746000	4144000	3704100	C00475	HMDB0000089	6175	65-46-3	17562	3376	ko00240,ko01100,ko02010
MEDP0164	Cytidine-5-Monophosphate	Nucleotide And Its metabolomics	Nucleotide and Its metabolomics	324	323.052	[M+H]+	C9H14N3O8P	10896000	9191800	11082000	10600000	8097600	12431000	8136700	9946500	16621000	10257000	10094000	12094000	7569800	9129600	8294800	9222800	12628000	15026000	12192000	12800000	16430000	9337300	8552600	11991000	11961000	11802000	11785000	C00055	HMDB0000095	6131	63-37-6	17361	5143	ko00240,ko01100
MEDP0165	Cytosine	Nucleotide And Its metabolomics	Nucleotide and Its metabolomics	112	111.043	[M+H]+	C4H5N3O	751530	812700	1036400	1110300	699600	1152300	1069300	912150	1122800	1061900	1028700	922190	1006300	1130300	872590	915180	840690	1094200	1319600	816840	1209100	949050	921440	1192800	1307300	1167900	1054600	C00380	HMDB0000630	597	71-30-7	16040	283	ko00240,ko01100
MEDP0167	Guanosine	Nucleotide And Its metabolomics	Nucleotide and Its metabolomics	284.092	283.092	[M+H]+	C10H13N5O5	3137800	2493100	4055900	4095600	2847200	4275200	3347900	3749000	3298300	4013300	3836600	3884400	4458100	3754700	2790900	3392400	3497500	2870700	3462400	3271800	3068600	2973400	3144200	3965600	3288800	3736000	3239400	C00387	HMDB0000133	6802	118-00-3	16750	87	ko00230,ko01100,ko02010
MEDP0169	Guanosine-5'-monophosphate	Nucleotide And Its metabolomics	Nucleotide and Its metabolomics	364	363.058	[M+H]+	C10H14N5O8P	6546400	3206500	5440700	4197500	1475900	3568100	1901700	3326100	12462000	4220800	6307300	5389300	5932700	3190600	2711600	2200100	5802300	9949300	5861400	6429600	4585700	5172200	2694200	3426600	4243600	5356500	4432500	C00144	HMDB0001397	135398631	85-32-5	17345	6216	ko00230,ko01100,ko01523,ko04022,ko04740,ko04742,ko04744
MEDP0170	Hypoxanthine	Nucleotide And Its metabolomics	Nucleotide and Its metabolomics	137	136.039	[M+H]+	C5H4N4O	2039200	2543700	2250300	2567000	2711000	2610000	2670400	2627100	2134700	2720300	2462300	3103500	1829100	3334800	3144500	2332800	2696200	1699900	2950700	2506000	3278300	2357900	2686500	1742600	2784200	2712500	2354300	C00262	HMDB0000157	790	68-94-0	17368	83	ko00230,ko01100
MEDP0171	Inosine	Nucleotide And Its metabolomics	Nucleotide and Its metabolomics	269.1	268.081	[M+H]+	C10H12N4O5	265270000	355030000	317400000	221750000	304010000	302680000	317010000	331340000	311810000	321680000	317170000	316440000	164630000	264820000	294320000	228370000	284900000	273910000	202480000	254300000	313910000	232590000	296700000	150870000	259360000	270850000	247920000	C00294	HMDB0000195	135398641	58-63-9	17596	84	ko00230,ko01100,ko02010
MEDP0173	Nicotinic Acid Adenine Dinucleotide	Nucleotide And Its metabolomics	Nucleotide and Its metabolomics	664.11	663.109	[M+H]+	C21H27N7O14P2	139600	85913	131760	56307	17582	32306	40547	54966	169060	42030	59862	87212	34087	39652	52980	45479	75568	173080	72923	47661	30405	35389	43828	50592	51715	47597	54649	C00003	HMDB0000902	5893	53-84-9	15846	5858	ko00190,ko00730,ko00760,ko00983,ko01100,ko04152,ko04211,ko04212,ko04925,ko04977
MEDP0174	Purine	Nucleotide And Its metabolomics	Nucleotide and Its metabolomics	121	120.044	[M+H]+	C5H4N4	111900	105300	58804	31304	34536	77177	51029	111670	145840	74290	86872	47371	27427	99326	80164	82395	151470	105980	67522	105730	89493	79188	44173	38061	65058	70394	83380	C15587	HMDB0001366	1044	120-73-0	17258	6193	--
MEDP0177	Thymine	Nucleotide And Its metabolomics	Nucleotide and Its metabolomics	127	126.043	[M+H]+	C5H6N2O2	2096600	1664500	2155200	2414600	1614200	2292200	1943400	2407700	3318300	2350500	1993200	1639700	5273200	5903700	2414500	3096100	3906900	2011800	2225500	2299600	4338600	3114700	3140200	2293200	2454700	3103800	3251000	C00178	HMDB0000262	1135	65-71-4	-	-	ko00240,ko01100
MEDP0178	Uracil	Nucleotide And Its metabolomics	Nucleotide and Its metabolomics	113.027	112.027	[M+H]+	C4H4N2O2	1439900	1968000	2232800	2280200	2142100	3026200	3482700	1840900	1291000	2713600	2434200	1963200	2488900	1837200	1864200	2660800	1618800	1710500	2561400	2084900	3708700	2419400	2204900	6550900	3600400	4480200	2918000	C00106	HMDB0000300	1174	66-22-8	17568	258	ko00240,ko00410,ko00770,ko01100
MEDP0180	Β-Nicotinamide Mononucleotide	Nucleotide And Its metabolomics	Nucleotide and Its metabolomics	335.1	334.057	[M+H]+	C11H15N2O8P	43754	127690	40931	61458	34646	46629	49221	12677	53049	43318	64664	47504	37395	28764	77018	31421	46647	38564	39957	37186	27664	22916	24035	31271	31720	36289	32122	C00455	HMDB0000229	14180	1094-61-7	16171	5238	ko00760,ko01100
MEDP0185	Epinephrine	Hormones and hormone related compunds	Hormones and hormone related compunds	184	183.09	[M+H]+	C9H13NO3	1934700	1834400	1886200	2150800	1671600	1638600	1155400	1274600	1982900	1798800	1657500	1440800	1216000	1285700	911960	1574200	1767200	2191700	1543900	1814700	2322700	1066400	987210	2315300	1692200	1473200	1853700	C00788	HMDB0000068	5816	51-43-4	28918	5127	ko00350,ko01100,ko04024,ko04080,ko04261,ko04923,ko04924
MEDP0212	N-Acetyl-5-Hydroxytryptamine	Tryptamines,Cholines,Pigments	Tryptamines	219	218.106	[M+H]+	C12H14N2O2	292850	62916	32282	29251	28559	19157	20869	34262	196240	37014	38006	56658	25549	18398	9609.8	13910	63271	272600	33627	58822	89786	15343	16198	42995	56907	61609	49901	C00978	HMDB0001238	903	1210-83-9	17697	366	ko00380,ko01100
MEDP0227	D-Mannose	Carboxylic acids and derivatives	Sugars	181	180.063	[M+H]+	C6H12O6	9262200	11279000	11020000	8255000	12962000	12894000	10795000	11546000	10427000	12253000	11597000	11651000	8459800	12508000	16814000	10446000	12894000	9171600	9006000	11092000	11775000	14723000	14650000	6106700	12243000	12070000	10938000	C00159	HMDB0000169	18950	3458-28-4	4208	-	ko00051,ko00052,ko00520,ko01100,ko02010,ko04142,ko04625
MEDP0236	D-Gluconic Acid	Carboxylic acids and derivatives	Sugar acids	197.058	196.058	[M+H]+	C6H12O7	30278	19844	20585	29147	26042	23656	31386	22082	22231	23586	23715	37659	15351	26131	36673	18936	24786	28222	28545	30291	27112	17007	29682	24237	33661	27552	34030	C00257	HMDB0000625	10690	526-95-4	33198	345	ko00030,ko01100,ko01200
MEDP0239	L-Ascorbate	CoEnzyme and vitamins	CoEnzyme and vitamins	177	176.032	[M+H]+	C6H8O6	5113800	5716400	7617100	4927100	6770900	9233500	6125200	4485600	5510300	6398400	9013400	5328300	2567500	5946800	7487000	6548300	7871100	4189800	4498500	4911900	8710500	9942600	8453500	3314200	6261100	6552600	5354800	C00072	HMDB0000044	54670067	50-81-7	29073	3753	ko00053,ko00480,ko01100,ko04066,ko04977
MEDP0241	Orotic Acid	CoEnzyme and vitamins	CoEnzyme and vitamins	157	156.017	[M+H]+	C5H4N2O4	378550	623870	462010	562210	347830	266040	270970	353420	517250	308850	493700	491350	479530	303430	378320	299250	605710	323540	508700	738180	290030	272340	771310	370350	406540	240480	266060	C00295	HMDB0000226	967	65-86-1	16742	318	ko00240,ko01100
MEDP0242	Nicotinamide	CoEnzyme and vitamins	CoEnzyme and vitamins	123.1	122.1	[M+H]+	C6H6N2O	80303000	87874000	85275000	84240000	69992000	64743000	71974000	77796000	80985000	79036000	79765000	87835000	69919000	80392000	82806000	64562000	94198000	71824000	71659000	82723000	78926000	70028000	83997000	42323000	73562000	82136000	74637000	C00153	HMDB0001406	936	98-92-0	17154	1497	ko00760,ko01100,ko04212,ko04977
MEDP0244	All-Trans-13,14-Dihydroretinol	CoEnzyme and vitamins	CoEnzyme and vitamins	287.2	286.23	[M+H]+	C20H32O	1168800	1040700	1226900	587880	813150	745490	989590	2000000	1447500	1319500	859330	780440	1850500	1990400	1698200	3903700	1346800	1906900	978710	1047900	405470	807670	1829300	2685300	1603300	1696300	1698200	C15492	HMDB0011618	446798	115797-14-3	52075	-	ko00830
MEDP0250	Riboflavin	CoEnzyme and vitamins	CoEnzyme and vitamins	377	376.138	[M+H]+	C17H20N4O6	1189900	714250	1762500	1601800	968910	894040	902870	997860	1186200	1012700	981470	1649900	1373800	1684400	1513200	1248300	1567700	1613500	1018800	1055400	1449200	659570	1909200	1477200	1271600	1234500	1252700	C00255	HMDB0000244	493570	83-88-5	-	-	ko00740,ko01100,ko02010,ko04977
MEDP0251	Trigonelline	CoEnzyme and vitamins	CoEnzyme and vitamins	138	137.048	[M+H]+	C7H7NO2	1297000	1414300	1230300	1107000	1188300	930020	1209500	1495900	1525700	1374200	1102700	1359400	809440	1086200	1441000	860390	1253100	1314800	1095600	1091400	922890	1043000	1189000	416110	1135100	1253400	1127800	C01004	HMDB0000875	5570	535-83-1	18123	273	ko00760
MEDP0270	3-Indolebutyric Acid	Heterocyclic compounds	Indole and Its derivatives	204.1	203.095	[M+H]+	C12H13NO2	8528100	8934500	7888300	8667900	8259600	7189500	8560000	8216600	8854300	8749600	7935000	8152500	8509800	8690600	7701600	7633300	7287700	7972000	8492600	8065900	8876200	7513200	7994100	7442400	7788400	9105200	7990600	C11284	HMDB0002096	8617	133-32-4	33070	6485	--
MEDP0275	Indole-3-Acetic Acid	Heterocyclic compounds	Indole and Its derivatives	176.1	175.063	[M+H]+	C10H9NO2	7754300	5038000	4614100	4329800	2520700	2952600	2763400	4549400	7800000	3480000	4528000	4401600	4405900	3332000	3650800	2709000	5382400	6779900	3687400	4716100	3193400	3320600	3474400	1780600	4450900	4385400	4220600	C00954	HMDB0000197	802	87-51-4	16411	5211	ko00380,ko01100
MEDP0276	Indole-3-Carboxaldehyde	Heterocyclic compounds	Indole and Its derivatives	146.1	145.053	[M+H]+	C9H7NO	60879	39552	60381	57731	60301	116910	148950	94175	55053	115070	139480	81881	124210	118940	109460	117200	118550	147890	75257	79885	119750	76626	94852	98721	88386	90454	93542	C08493	HMDB0029737	10256	487-89-8	343043	-	--
MEDP0296	4-Guanidinobutyric Acid	Organic acid And Its derivatives	Organic acid And Its derivatives	146.085	145.085	[M+H]+	C5H11N3O2	1498200	2832000	2383300	1062000	3343000	2173400	4745700	1599900	1333200	762780	1401900	1627800	1526400	1998700	2385400	4695000	1292300	580170	648500	1273000	2585600	3447900	1705600	2781100	1964400	2252900	1867600	C01035	HMDB0003464	500	463-00-3	15728	6938	ko00330,ko01100
MEDP0297	5-Aminovaleric Acid	Amino acid and Its metabolomics	Amino acid derivatives	118.2	117.079	[M+H]+	C5H11NO2	73876	79647	87521	65408	164450	73092	868790	145510	104800	132010	149120	105130	140070	396670	181350	186240	115330	187830	111940	97916	149860	369910	68510	97554	184850	146700	156490	C00431	HMDB0003355	138	660-88-8	15887	6902	ko00310,ko00330,ko01100
MEDP0298	6-Aminocaproic Acid	Amino acid and Its metabolomics	Amino acid derivatives	132.095	131.095	[M+H]+	C6H13NO2	2324400	1474800	1281200	1278200	609600	746900	810420	1408700	2342500	1095800	1526500	1310700	1047300	908300	922450	672750	1597000	2068400	985010	1556300	948130	933580	699740	495750	1309400	1259800	1181600	C02378	HMDB0001901	564	60-32-2	16586	-	ko01100
MEDP0299	7-Methyluric Acid	Amino acid and Its metabolomics	Amino acid derivatives	183	182.044	[M+H]+	C6H6N4O3	1882200	2045300	2018700	2313800	1977600	2586000	1601100	2008400	2024100	2038900	1917600	1805500	2005900	1940200	1812700	2122200	2201500	2081200	2152600	2044400	2256800	1815700	2274100	1936100	2099600	2137700	2102400	C16355	HMDB0011107	69160	612-37-3	149744	-	ko00232
MEDP0305	Creatinine	Organic acid And Its derivatives	Organic acid And Its derivatives	114.059	113.059	[M+H]+	C4H7N3O	1556200	1846200	1715000	1588600	2021800	2206100	2088000	1937700	1693700	1531700	1556600	1793900	1454500	1639900	1795800	1869400	1542800	1305300	1436300	1577300	1977500	1967300	1779800	1504700	1683500	1873700	1573700	C00791	HMDB0000562	588	60-27-5	16737	8	ko00330,ko01100
MEDP0308	Dodecanedioic Aicd	FA	FFA	231.152	230.152	[M+H]+	C12H22O4	59992	81378	53119	43159	116290	81637	123630	158690	109570	122420	43416	80149	89440	92557	184140	95313	65485	55972	115390	69545	61569	193490	142770	44999	82638	100280	107340	C02678	HMDB0000623	12736	693-23-2	4676	5596	--
MEDP0313	Guanidineacetic Acid	Organic acid And Its derivatives	Organic acid And Its derivatives	118.1	117.054	[M+H]+	C3H7N3O2	86922	85484	99406	59921	132380	83441	967410	156000	86654	134480	126690	117500	129350	386030	144940	173250	117310	196890	104990	107840	170640	394620	94577	87967	161850	152300	174740	C00581	HMDB0000128	763	352-97-6	16344	5163	ko00260,ko00330,ko01100
MEDP0318	Kinurenine	Amino acid and Its metabolomics	Amino acid derivatives	209.1	208.085	[M+H]+	C10H12N2O3	1372800	2080400	1224300	1829800	2360200	972860	882780	1618100	1247300	704730	1159900	655960	1430200	1103200	2072400	1806500	2213100	1821100	512630	2887800	1706300	1679500	742780	603170	1360500	1289700	1349000	C00328	HMDB0000684	161166	343-65-7	16946	72	ko00380,ko01100,ko05143
MEDP0319	Kynurenic Acid	Amino acid and Its metabolomics	Amino acid derivatives	190.043	189.043	[M+H]+	C10H7NO3	192150	273520	240030	326930	128880	105880	76294	216240	301910	77454	148380	104470	154800	127340	226910	330990	591500	418110	105910	463910	369350	278740	91130	126600	238570	211150	293930	C01717	HMDB0000715	3845	492-27-3	18344	5683	ko00380,ko01100
MEDP0321	L-Dihydroorotic Acid	Organic acid And Its derivatives	Organic acid And Its derivatives	159	158.033	[M+H]+	C5H6N2O4	23909000	30920000	27684000	16247000	35310000	38073000	30429000	31468000	24466000	31638000	25315000	28677000	17416000	33098000	36610000	30078000	25096000	22452000	21344000	30675000	31899000	36322000	40077000	16300000	29940000	28242000	27142000	C00337	HMDB0003349	439216	5988-19-2	17025	6899	ko00240,ko01100
MEDP0322	L-Homoserine	Organic acid And Its derivatives	Organic acid And Its derivatives	120.1	119.058	[M+H]+	C4H9NO3	25300000	14946000	20135000	24507000	12426000	13746000	16059000	13644000	24220000	17077000	20006000	16384000	15978000	15530000	12726000	14880000	16110000	24999000	16909000	20244000	11002000	11320000	10209000	16138000	17041000	15489000	18091000	C00263	HMDB0000719	12647	672-15-1	15699	5687	ko00260,ko00270,ko00300,ko00920,ko01100,ko01230
MEDP0325	Maleic Acid	Organic acid And Its derivatives	Organic acid And Its derivatives	117.011	116.011	[M+H]+	C4H4O4	13487000	8424800	9390400	11510000	4866400	5927700	7494900	7300300	14707000	10750000	11792000	7925400	11259000	6422000	5034100	7305700	9287100	17348000	8780700	10639000	8469400	6242500	5345700	6886600	9334000	9035000	8568700	C01384	HMDB0000176	444266	110-16-7	18300	-	ko00350,ko00650,ko00760,ko01100
MEDP0326	N'-Formylkynurenine	Amino acid and Its metabolomics	Amino acid derivatives	237.1	236.08	[M+H]+	C11H12N2O4	361700	22215	205140	185040	67549	86667	105760	193540	268620	174240	254670	259900	252450	208140	194640	100920	309380	476750	147170	244830	119570	112280	128070	60706	166890	206470	181560	C02406	HMDB0001200	910	1022-31-7	18377	-	--
MEDP0336	LPC(0:0/14:0)	GP	LPC	468.3	467.301	[M+H]+	C22H46NO7P	9398000	1747700	3773500	4441500	1370600	1727300	6622500	4304700	6055000	1307800	5943400	9377300	13332000	10956000	4147800	5969300	8809400	3874600	2219800	8855200	2730100	5467700	3123000	809110	5051200	6087700	5992100	-	HMDB0010379	460604	20559-16-4	64489	-	--
MEDP0338	LPC(16:0/0:0)	GP	LPC	496.33	495.332	[M+H]+	C24H50NO7P	58677000	33899000	44355000	45853000	23311000	28375000	50438000	45123000	54349000	24377000	57419000	63287000	59037000	61376000	46714000	40164000	62075000	57451000	38894000	60275000	32066000	45150000	37756000	12208000	47979000	51273000	50748000	-	HMDB0010382	460602	17364-16-8	72998	-	--
MEDP0357	Urocanic Acid	Organic acid And Its derivatives	Organic acid And Its derivatives	139.04	138.043	[M+H]+	C6H6N2O2	2195800	1741600	2975200	3193200	1735800	2887600	1046600	2711700	3171500	4872400	3508400	4760300	3881100	2424700	2579200	1641300	4158300	3176600	3314100	2978800	1469400	2486600	2501800	3184500	3000500	3040000	2983400	C00785	HMDB0000301	736715	104-98-3	30817	298	ko00340,ko01100
MEDP0363	Biopterin	Heterocyclic compounds	Pteridines and derivatives	238.09	237.086	[M+H]+	C9H11N5O3	1682200	3207300	4074500	4565000	1847500	2456000	3412600	2290600	1816800	1284000	1725400	4693400	2067200	2659600	3542400	3523600	2331300	993150	1709600	2438100	1761000	2015600	2383400	1795400	2444000	2558300	2668500	C06313	HMDB0000468	445040	22150-76-1	63931	247	ko00790
MEDP0367	γ-Aminobutyric Acid	Amino acid and Its metabolomics	Amino acid derivatives	104.06	103.063	[M+H]+	C4H9NO2	856780	584310	892600	1579800	1373400	768310	1347800	869330	841890	945040	1025900	857520	1845500	1659000	821630	1389800	854120	745210	1783900	1334600	1262200	654370	1592600	898250	1047500	1209800	1057300	C00334	HMDB0000112	119	56-12-2	16865	-	ko00250,ko00330,ko00410,ko00650,ko00760,ko01100,ko04024,ko04080,ko04721,ko04723,ko04727,ko04742,ko04915,ko04929,ko05032,ko05033
MEDP0368	Taurocholic Acid Sodium Salt Hydrate	Bile acids	Bile acids	556.28	555.284	[M+H]+	C26H46NNaO8S	2591000	2491900	2623100	2771000	2883000	3420700	2506200	2914200	2359200	2793100	2789100	2232500	2303600	2334000	2315000	2369400	2319400	2395300	2585700	2258700	2572200	2569700	2684600	2989200	2693900	2573700	2355400	-	-	23687511	345909-26-4	-	-	--
MEDP0369	4-(Aminomethyl)-5-(Hydroxymethyl)-2-Methylpyridin-3-Ol	Heterocyclic compounds	Pteridines and derivatives	169.09	168.09	[M+H]+	C8H12N2O2	6380.6	8198.2	9931.2	10563	3511.7	3519	8912.2	3479	3511	9321.2	4708.9	11147	15220	18099	14703	12920	8748	5877.7	7016	12350	11158	7578.5	6443.3	7029	9327.5	7651.4	8191.1	C00534	HMDB0001431	1052	85-87-0	16410	238	ko00750,ko01100,ko04977
MEDP0373	N-Acetylglycine	Amino acid and Its metabolomics	Amino acid derivatives	118	117.043	[M+H]+	C4H7NO3	18731000	15029000	15187000	15052000	10507000	8659400	8423700	9336400	15057000	25769000	15809000	14276000	11231000	10273000	8387000	8880500	15455000	21925000	18476000	16502000	6827900	6756000	7819600	6910600	13278000	13374000	12227000	-	HMDB0000532	10972	543-24-8	40410	5517	--
MEDP0374	Cyclic Amp	Nucleotide And Its metabolomics	Nucleotide and Its metabolomics	330	329.053	[M+H]+	C10H12N5O6P	18187000	10699000	11095000	5744000	3505300	1632800	721200	8878000	16970000	7876900	2397900	6215100	7056400	4547200	3349100	4116600	13178000	24285000	3463200	6120300	10835000	3404800	2458400	4279100	6748000	7371900	8544800	C00575	HMDB0000058	6076	60-92-4	17489	5120	ko00230,ko01100,ko01522,ko04010,ko04014,ko04015,ko04020,ko04022,ko04024,ko04062,ko04072,ko04114,ko04211,ko04213,ko04261,ko04270,ko04340,ko04361,ko04371,ko04540,ko04611,ko04670,ko04710,ko04713,ko04714,ko04720,ko04723,ko04724,ko04725,ko04726,ko04727,ko04728,ko04740,ko04742,ko04750,ko04910,ko04911,ko04912,ko04913,ko04914,ko04915,ko04916,ko04918,ko04919,ko04921,ko04922,ko04923,ko04924,ko04925,ko04926…
MEDP0378	N6-Succinyl Adenosine	Nucleotide And Its metabolomics	Nucleotide and Its metabolomics	384	383.108	[M+H]+	C14H17N5O8	2597500	2222000	2176300	2549200	2127100	3527700	1864800	2180900	2402900	1921400	1904700	2779800	2368200	2539500	2727000	2059800	2752900	2293000	3786800	3572100	2144300	2431600	2905200	2065500	2382800	2447500	2372200	-	HMDB0000912	20849086	4542-23-8	71169	5867	--
MEDP0380	2-(Dimethylamino)Guanosine	Nucleotide And Its metabolomics	Nucleotide and Its metabolomics	312	311.123	[M+H]+	C12H17N5O5	130920	105610	171950	253690	59156	385120	428220	224740	202360	225670	383880	257870	351980	241940	247780	382060	160450	178110	484920	160450	101600	464920	358020	314800	287810	252150	257770	-	HMDB0004824	92919	2140-67-2	19289	7086	--
MEDP0384	Isoxanthopterin	Heterocyclic compounds	Pteridines and derivatives	180.04	179.044	[M+H]+	C6H5N5O2	5134100	15235000	5016000	4056900	4080900	23849000	2778700	6817800	6766300	7454200	10535000	20832000	1558700	3392300	2519500	1872200	5652400	5923600	3643800	9204700	17185000	3613200	1972600	13968000	9897200	9365200	8458800	C03975	HMDB0000704	10729	529-69-1	16713	5672	--
MEDP0387	L-Homoarginine	Amino acid and Its metabolomics	Amino acids	189	188.127	[M+H]+	C7H16N4O2	351960	232050	179800	229540	207620	316160	297970	218510	279220	211300	154140	152100	270580	275540	361500	343920	231660	320460	243100	260040	375110	259670	329570	354920	266190	247160	259480	C01924	HMDB0000670	9085	156-86-5	27747	5640	--
MEDP0389	Pantetheine	CoEnzyme and vitamins	CoEnzyme and vitamins	279.13	278.13	[M+H]+	C11H22N2O4S	262620000	272110000	268180000	261140000	262030000	264970000	255560000	261040000	255830000	256470000	258120000	254460000	254340000	248040000	238940000	240570000	236450000	238470000	239350000	240360000	231230000	238090000	227950000	237680000	263450000	242300000	246980000	C00831	HMDB0003426	479	496-65-1	16753	6928	ko00770
MEDP0394	4-Hydroxyretinoic Acid	CoEnzyme and vitamins	CoEnzyme and vitamins	317.3	316.204	[M+H]+	C20H28O3	3738200	173990	1619600	1001700	1124200	1254500	2522800	1542900	2083900	2354200	1838500	3097600	2695400	3205000	3708200	1210300	2460500	3829400	1172100	2236400	1453700	1486600	459660	674100	1777600	1764600	1711700	C16677	HMDB0006254	6438629	66592-72-1	63795	-	ko00830,ko01100
MEDP0395	DL-Pipecolic Acid	Organic acid And Its derivatives	Organic acid And Its derivatives	130	129.079	[M+H]+	C6H11NO2	621820	377990	314810	535290	488840	281700	475010	353610	467050	355430	325580	342970	545680	335490	352030	384590	357030	447080	567820	372410	230950	350960	432600	302110	453710	418300	405430	C00408	HMDB0000716	439227	3105-95-1	30913	5684	ko00310,ko01100
MEDP0396	2'-Deoxycytidine-5'-Monophosphate	Nucleotide And Its metabolomics	Nucleotide and Its metabolomics	308	307.057	[M+H]+	C9H14N3O7P	708760	449450	767850	779930	429040	378250	487650	623820	978340	696130	448600	559600	831580	945570	612740	559290	750730	952340	744260	622670	501400	443040	481450	207380	651800	732950	574870	C00239	HMDB0001202	13945	1032-65-1	15918	6078	ko00240,ko01100
MEDP0401	5'-Deoxy-5'-(Methylthio) Adenosine	Nucleotide And Its metabolomics	Nucleotide and Its metabolomics	298	297.09	[M+H]+	C11H15N5O3S	1474600	3305100	1782500	1267300	2810900	2220400	1334700	1435100	901660	1480100	3045100	3158600	1580000	1442000	2668600	1179300	1004000	1623200	2911900	2629300	2121300	1279700	3093900	979770	1970200	2234800	2229900	C00170	HMDB0001173	439176	2457-80-9	17509	3425	ko00270,ko01100
MEDP0403	Deoxycytidine	Nucleotide And Its metabolomics	Nucleotide and Its metabolomics	228	227.091	[M+H]+	C9H13N3O4	161300	182650	309090	294930	277510	140510	325800	152300	236260	215240	346890	212030	383690	680330	241480	218310	210610	194060	450000	202170	330230	213890	309300	74949	298010	334000	295990	C00881	HMDB0000014	13711	951-77-9	15698	3367	ko00240,ko01100,ko02010
MEDP0404	Sarcosine	Amino acid and Its metabolomics	Amino acids	90	89.048	[M+H]+	C3H7NO2	2022900	1886500	1665800	2222700	2168200	1738100	2098200	1995400	1614000	2117000	2044800	1866500	1286900	1840200	2509900	1941700	2133300	1647800	1527300	2175800	2679500	1984700	2139900	1306300	1940000	2262000	2154300	C00213	HMDB0000271	1088	107-97-1	15611	51	ko00260,ko00330,ko01100
MEDP0428	Cholesterol	Hormones and hormone related compunds	Hormones and hormone related compunds	387.1	386.355	[M+H]+	C27H46O	4422000	4335500	4157200	4423200	4261100	4207200	4504700	4552800	4455800	5281300	4188300	4955800	4502600	4923400	4991400	4553400	5000400	4987500	5438800	5202000	4879600	4675900	4901400	4582400	7259800	7987300	8215000	C00187	HMDB0000067	11025495	57-88-5	16113	-	ko00100,ko00120,ko00140,ko00981,ko01100,ko04913,ko04925,ko04927,ko04934,ko04975,ko04976,ko04977,ko04979,ko05200,ko05217
MEDP0429	FFA(18:3)	FA	FFA	279.3	278.225	[M+H]+	C18H30O2	3860600	2069900	2489500	1559300	736410	997270	1506100	5656000	3335700	5404800	1901200	3212900	1757200	4297700	8309400	1272900	3968600	8968600	6219500	3135200	807520	1683800	3361900	274370	3540300	5191300	6107800	C06426	HMDB0003073	5280933	506-26-3	28661	386	ko00591,ko01040,ko01100
MEDP0430	2-Aminoadipic Acid	Organic acid And Its derivatives	Organic acid And Its derivatives	162.1	161.069	[M+H]+	C6H11NO4	1561100	1097000	1682500	2073800	1148500	1176700	2133000	1219200	960670	1011400	1034900	1095400	1066900	1333000	1242400	1461300	1196600	1587500	1415200	1585200	1867200	1090100	1390100	1326100	1295700	1418900	1443100	C00956	HMDB0000510	469	542-32-5	37024	5496	ko00300,ko00310,ko00311,ko01100,ko01210,ko01230
MEDP0434	LPC(17:0/0:0)	GP	LPC	510.1	509.348	[M+H]+	C25H52NO7P	105630000	110710000	113210000	113730000	106770000	101630000	116300000	96908000	102730000	102770000	119240000	109710000	110270000	82554000	103090000	111910000	97934000	90592000	110860000	99194000	106500000	103520000	112630000	99544000	107810000	95230000	103420000	-	HMDB0012108	24779463	50930-23-9	74340	-	--
MEDP0442	Sn-Glycero-3-Phosphocholine	Tryptamines,Cholines,Pigments	Cholines	258.2	257.103	[M+H]+	C8H20NO6P	9160900	8020400	8625100	5647700	1710300	1647100	4810400	7954300	8963300	8746200	6415900	7887700	6317300	5904500	4967700	1386300	6864400	9495500	8070100	6207300	1844300	3395500	5175200	350410	5847500	7629400	6458400	C00670	HMDB0000086	71920	28319-77-9	16870	370	ko00564,ko00565,ko05231
MEDP0443	10-Formyl-Thf	Heterocyclic compounds	Pteridines and derivatives	474.2	473.166	[M+H]+	C20H23N7O7	164350	135230	308340	158430	70379	24838	9107.3	36216	217270	61126	314470	126750	40943	30277	43903	34484	162170	134690	157410	422640	72622	105340	54962	6037	108960	140150	87925	C00234	HMDB0000972	122347	2800-34-2	15637	5912	ko00670,ko00970,ko01100,ko01200,ko01523
MEDP0453	Indole	Heterocyclic compounds	Indole and Its derivatives	118	117.058	[M+H]+	C8H7N	7185200	5559000	5818500	5341900	3897700	4367900	4214800	5528600	7438700	4930300	5777800	5412100	5370500	4865600	5273400	4340300	6248300	6833900	5207900	5745100	4857300	4905200	5226800	3184000	5097700	5497900	5172300	C00463	HMDB0000738	798	120-72-9	16881	286	ko00380,ko00400,ko01100,ko04974
MEDP0457	5-Aminolevulinate	Organic acid And Its derivatives	Organic acid And Its derivatives	132.058	131.058	[M+H]+	C5H9NO3	20179000	23726000	22999000	21577000	26851000	29165000	27759000	26297000	21603000	21710000	22120000	23744000	16682000	22993000	25649000	26823000	19533000	18132000	19795000	20187000	27321000	24173000	24820000	19261000	23067000	24448000	23106000	C00430	HMDB0001149	137	106-60-5	17549	6037	ko00260,ko00860,ko01100,ko02010
MEDP0461	2-Methylguanosine	Nucleotide And Its metabolomics	Nucleotide and Its metabolomics	298.1	297.107	[M+H]+	C11H15N5O5	4028600	2696700	5620300	5424300	1377400	7164100	4315300	3858000	6552600	4483400	7539800	4631100	7712200	3568800	4065300	5443300	5401800	5132400	8966800	5144700	3680100	5817600	4515100	5652800	5027100	4706100	5044000	-	HMDB0005862	135501934	2140-77-4	19702	-	--
MEDP0494	LPC(15:0/0:0)	GP	LPC	482.3	481.317	[M+H]+	C23H48NO7P	8306000	2188800	3642000	4537500	1925900	2086900	5830000	5723800	6230100	2086800	6716400	7728600	8780700	9595700	5887500	8610300	7549000	6826400	2831400	9725300	2826900	5125500	3723500	2039200	5859900	6171900	6001100	-	HMDB0010381	-	-	580912	-	--
MEDP0495	LPC(0:0/18:2)	GP	LPC	520.33	519.332	[M+H]+	C26H50NO7P	8247600	6571500	5408300	7482000	3797200	7640400	14648000	9466600	7772000	3374800	11317000	17146000	11981000	23374000	28933000	12416000	13994000	9746500	4046900	16894000	7947400	11337000	6307100	2980300	13494000	11247000	10829000	-	-	-	-	-	-	--
MEDP0510	Carnitine C2:0	FA	CAR	204.122	203.116	[M+H]+	C9H17NO4	6167500	6541900	6577500	4842000	5432000	5822100	4620600	5988000	5840400	4944300	5287100	7391800	4266600	4824800	5536500	4728900	5705100	4235100	4844200	6796200	3573500	4981100	4105700	3022800	5046900	5115700	4814400	C02571	HMDB0000201	1	14992-62-2	57589	-	ko04931
MEDP0514	Thiamine	CoEnzyme and vitamins	CoEnzyme and vitamins	265.111	265.112	[M]+	C12H17N4OS+	54515	11123	7094800	1307500	26233	41686	42704	52156	15172	30435	49339	649840	251030	46347	16413	114950	42372	29207	31073	18703	30098	26942	299430	77352	392150	438350	433460	C00378	HMDB0000235	1130	59-43-8	18385	5242	ko00730,ko01100,ko02010,ko04122,ko04977
MEDP0518	DL-Stachydrine	Organic acid And Its derivatives	Organic acid And Its derivatives	144.102	179.071	[M-Cl]+	C7H14ClNO2	6259300	4850700	4312600	3731500	3347100	2995300	2683600	3525900	7048100	3795600	4867300	4562000	3463900	2876600	4244400	2555900	4351200	6196700	4151500	4166000	3455700	2992800	3109300	2823700	3884800	4277100	3640300	-	-	44150282	4136-37-2	-	-	--
MEDP0519	L-Norleucine	Amino acid and Its metabolomics	Amino acids	132.102	131.095	[M+H]+	C6H13NO2	8173600	4708500	4478100	4161500	2075900	2406200	2455200	4694000	9004800	3347500	4603800	3616800	4027100	2947000	3425500	2316900	5112800	7418100	3295400	4235500	2749300	2818600	2779200	1523400	3692100	4184300	3773000	C01933	HMDB0001645	6334	327-57-1	18347	6334	--
MEDP0523	DL-Carnitine	FA	CAR	162.112	161.105	[M+H]+	C7H15NO3	3777000	4199100	5076500	4751700	5938800	5583700	4609700	5522300	4202300	3667400	4495800	6031800	3304400	4108100	4622100	7781000	3789500	3531000	3662000	4587300	4602400	4530300	3603700	6360800	4839200	5152200	4243500	C00318	HMDB0000062	2724480	541-15-1	16347	52	ko04714,ko04976
MEDP0526	6-Dimethylaminopurine	Nucleotide And Its metabolomics	Nucleotide and Its metabolomics	164.086	163.086	[M+H]+	C7H9N5	676620	813340	809550	751890	699800	712430	780220	761920	699900	861820	780300	857730	704340	719970	771780	733440	755450	710240	757250	710290	697800	711910	742240	583520	781600	705400	596510	-	HMDB0000473	3134	938-55-6	60281	5460	--
MEDP0529	Indole-3-acetamide	Heterocyclic compounds	Indole and Its derivatives	175.079	174.079	[M+H]+	C10H10N2O	616870	65093	335740	239590	132930	161740	266170	433820	381270	336970	392970	408720	488990	420510	338050	236540	555260	777750	282070	426790	226850	326970	168320	142480	396560	413300	485550	C02693	HMDB0029739	397	879-37-8	16031	-	ko00380,ko01100
MEDP0535	Triethyl phosphate	Organic acid And Its derivatives	Phosphoric acids	183.071	182.071	[M+H]+	C6H15O4P	521350	562480	572630	514660	631470	534660	538570	570470	518860	593760	540430	594010	806300	636300	640110	756210	576540	672650	812570	706870	694540	648230	632330	813470	565700	588000	569180	-	HMDB0012228	74190	78-40-0	42383	-	--
MEDP0537	LPC(O-16:0/2:0)	GP	LPC	524.36	523.364	[M+H]+	C26H54NO7P	71292000	28866000	48218000	54503000	18631000	24134000	52658000	44026000	52827000	19488000	67149000	69541000	72080000	64542000	47053000	42035000	47830000	68469000	36675000	59742000	24356000	38889000	35796000	12599000	55646000	52357000	51210000	-	HMDB0062195	108156	74389-68-7	44811	-	--
MEDP0540	7,8-dihydro-L-Biopterin	Heterocyclic compounds	Pteridines and derivatives	240.102	239.102	[M+H]+	C9H13N5O3	219910	82529	46988	40970	34514	11011	32852	59076	153720	22866	31423	17883	39359	20202	27550	34527	43607	120110	26094	33459	11079	41771	41206	8784.6	40951	49039	49246	C02953	HMDB0000038	135402011	6779-87-9	64277	5106	ko00790,ko01100
MEDP0574	Oleamide	Alcohol and amines	Amines	282.272	281.272	[M+H]+	C18H35NO	575090	349840	1754100	974310	598020	391470	416580	300320	494740	5608200	533360	433120	708980	477760	876400	346230	425650	404130	624810	782000	261500	511120	684430	221880	370160	390970	372920	C19670	HMDB0002117	5283387	301-02-0	116314	-	--
MEDP0577	Carnitine isoC4:0	FA	CAR	232.147	231.147	[M+H]+	C11H21NO4	30711000	28033000	18718000	24467000	10945000	15408000	11720000	17352000	25533000	12562000	28858000	19252000	17435000	20190000	19750000	12207000	26708000	15957000	15890000	33078000	11887000	19162000	17135000	8912100	17606000	18705000	19269000	-	HMDB0000736	10177002	25518-49-4	84838	5704	--
MEDP0593	Thioguanine	Nucleotide And Its metabolomics	Nucleotide and Its metabolomics	168.027	167.027	[M+H]+	C5H5N5S	8874.2	4080	33822	28319	11629	13028	19491	9	12375	2000.3	8552.7	14973	32181	15585	22601	14033	8162	4793.1	8872	7958.3	26963	12956	17858	24852	14410	12246	15614	-	HMDB0014496	2723601	154-42-7	9555	-	--
MEDP0598	2'-Hydroxy-5'-methylacetophenone	Benzene and substituted derivatives	Benzene and substituted derivatives	151.068	150.068	[M+H]+	C9H10O2	883470	832590	838630	864390	895840	842590	888770	1195000	1527800	885510	1149000	954370	1092600	1030700	982390	909180	1056200	827880	1023800	1045600	1274200	1134300	1093400	738280	1112400	1081100	1065200	-	HMDB0032592	15068	1450-72-2	-	-	--
MEDP0601	Spermidine	Alcohol and amines	Polyamines	146.158	145.158	[M+H]+	C7H19N3	7187700	7994500	4470200	5663200	3450400	3678000	5067600	3228100	10419000	2905800	5474700	3253000	7123000	5329400	4165600	3679900	5547500	9626600	8370700	5278400	4775400	3263300	4082600	7342500	4270700	4396200	4588300	C00315	HMDB0001257	1102	124-20-9	16610	254	ko00330,ko00410,ko00480,ko01100,ko02010,ko04976
MEDP0611	N-Acetyl-L-Histidine	Amino acid and Its metabolomics	Amino acid derivatives	198.08	197.08	[M+H]+	C8H11N3O3	3774500	2941900	2815700	2928600	6453900	206050	895030	928470	1108000	2133300	1736200	2588400	6159000	3474800	684220	329060	750130	629370	3760700	1153400	516090	421500	1385700	333340	1864900	1982500	1710300	C02997	HMDB0032055	273260	2497-02-1	16437	-	--
MEDP0618	Carnitine 2-methyl-C4	FA	CAR	246.17	245.163	[M+H]+	C12H23NO4	2306100	1818700	2583500	3014900	784120	983640	1646700	1405100	884660	621670	1753800	1683500	1723000	1559800	3341500	3526200	1985100	1074200	1535100	2001600	806690	1388500	2278800	2032400	1519900	1714400	1599000	-	HMDB0000378	6426901	31023-25-3	73026	5367	--
MEDP0627	Isonicotinic acid	Organic acid And Its derivatives	Organic acid And Its derivatives	124.032	123.032	[M+H]+	C6H5NO2	3985000	4748900	4501400	4603300	3763000	3530600	3712400	4232700	4059900	4031400	4049800	4291500	3744100	4240900	4351000	3390000	4780700	3566400	3591400	4170400	3873100	3571100	4279400	2185600	3861400	4359200	3955800	C07446	HMDB0060665	5922	55-22-1	6032	-	ko00983
MEDP0634	FFA(20:1)	FA	FFA	311.287	310.287	[M+H]+	C20H38O2	32563	18252	49662	54928	29709	67835	44911	62223	31266	105730	17949	54168	38214	30536	46716	86387	31242	52985	30197	43127	19454	41942	24631	24920	52814	58864	63691	C16526	HMDB0002231	5282768	26764-41-0	32425	6563	ko01040
MEDP0638	LPE(16:1/0:0)	GP	LPE	452.27	451.27	[M+H]+	C21H42NO7P	241830	111710	39914	65825	37966	56609	49767	183700	105920	29205	82162	337580	48929	24858	129160	48891	243510	30743	35093	183310	185180	126000	55511	76020	99983	96391	99345	-	HMDB0011504	52925129	-	-	-	--
MEDP0658	Ethyl dodecanoate	Alcohol and amines	Amines	229.1	228.209	[M+H]+	C14H28O2	484600	582900	685770	522580	720700	414090	587280	457030	509590	885600	435160	444710	521880	457030	599770	564240	430560	529510	488940	609100	550950	529990	428090	411260	532540	578200	731420	-	HMDB0033788	7800	106-33-2	-	-	--
MEDP0664	L- Tyrosine methyl ester	Amino acid and Its metabolomics	Amino acid derivatives	196.2	195.09	[M+H]+	C10H13NO3	1830500	297450	222630	176340	45982	69903	38739	174300	1101600	186390	183020	145520	136180	48649	50202	17149	258200	1049200	190720	249840	195760	49773	36585	93207	352080	302630	257210	C03404	HMDB0029217	70652	1080-06-4	17215	-	--
MEDP0669	3-Chloroaniline	Benzene and substituted derivatives	Benzene and substituted derivatives	128.1	127.019	[M+H]+	C6H6ClN	12032000	11604000	10755000	11262000	10938000	10541000	11260000	11796000	11876000	11590000	10628000	11468000	10687000	11469000	10566000	10057000	10624000	10662000	10624000	10369000	10579000	9756300	10632000	10428000	10720000	11401000	10212000	-	-	7932	108-42-9	-	-	--
MEDP0677	Butylamine	Alcohol and amines	Amines	74.1	73.0891	[M+H]+	C4H11N	641180	379990	508980	735480	408020	327290	348690	385150	582330	466110	531150	421320	518800	392650	323940	341830	433390	730460	503720	586680	511720	388590	280760	541240	500490	649330	398200	-	HMDB0031321	8007	109-73-9	43799	-	--
MEDP0682	Hydroxyacetone	Aldehyde,Ketones,Esters	Ketones	75.1	74.0368	[M+H]+	C3H6O2	563660	739670	472920	637560	724350	768300	387980	898740	459030	575950	647140	972930	685520	1564900	491320	712530	899390	482180	654230	497220	334360	766680	1187400	459570	433520	405230	498660	C05235	HMDB0006961	8299	116-09-6	27957	-	ko00640,ko01100
MEDP0685	Methylcysteine	Amino acid and Its metabolomics	Amino acids	136.2	135.035	[M+H]+	C4H9NO2S	30037000	15678000	14033000	12348000	6371500	7466900	8580400	15948000	30337000	11571000	13246000	13840000	9567400	9840200	9988600	6273900	18544000	26234000	10976000	16088000	10361000	7941100	6536200	5162500	14006000	14459000	12426000	-	HMDB0002108	24417	1187-84-4	45658	6490	--
MEDP0689	TranexamicAcid	Organic acid And Its derivatives	Organic acid And Its derivatives	158.1	157.11	[M+H]+	C8H15NO2	163490	131330	143160	112160	149220	36279	90665	77262	207670	126270	198680	168730	126810	94278	94537	38202	97872	153770	160580	101400	83607	107720	91719	20367	110620	111980	103730	-	-	5526	1197-18-8	-	-	--
MEDP0691	Ethylparaben	Organic acid And Its derivatives	Organic acid And Its derivatives	167.3	166.063	[M+H]+	C9H10O3	36576	35691	41419	63397	100650	47397	33847	35231	40555	27066	58605	99961	69836	52208	26865	28737	32533	38094	69325	72656	48162	50552	25886	37928	47761	23118	34769	-	HMDB0032573	8434	120-47-8	-	-	--
MEDP0692	Triethylamine	Others	Hydrocarbon derivatives	102	101.12	[M+H]+	C6H15N	1065300	452110	556910	570440	246320	210220	285510	475030	1037000	385690	431640	330780	188960	257280	330250	285700	722300	836230	362480	147520	205860	229380	204200	9	259230	442430	419030	C14691	HMDB0032539	8471	121-44-8	35026	-	--
MEDP0729	Barbituric acid	Heterocyclic compounds	Heterocyclic compounds	129	128.022	[M+H]+	C4H4N2O3	4351300	3171300	3934100	4131900	4131000	4077400	3320500	3747900	3793600	4414800	3367200	3346600	4004600	4142100	3665400	4649700	3699800	3610100	3648300	3960000	3220000	5719900	4090200	3853900	2897700	4342400	4263300	C00813	HMDB0041833	6211	67-52-7	16294	-	ko00240,ko01100
MEDP0759	18β-Glycyrrhetinic acid	Others	Hydrocarbon derivatives	471.34	470.34	[M+H]+	C30H46O4	1782500	694540	1188900	915390	258790	493620	788460	600130	1669300	701980	673940	1135300	1318300	958060	564490	476670	1528700	1033400	1167700	779430	292940	569870	626090	9	964190	825580	841870	C02283	HMDB0011628	10114	471-53-4	30853	-	--
MEDP0789	2-Pentyl-3-phenyl-2-propenal	Aldehyde,Ketones,Esters	Aldehydes	203.4	202.136	[M+H]+	C14H18O	168540	153240	184590	178460	205880	134010	135200	148710	184270	100710	159060	179670	144290	126970	131020	164080	103090	133380	110280	175460	159630	134940	141980	156780	156250	131910	160760	C12288	HMDB0031313	1712058	122-40-7	32318	-	--
MEDP0792	PYRROLIDINE	Heterocyclic compounds	Heterocyclic compounds	72.3	71.0735	[M+H]+	C4H9N	2568100	1416700	1310800	1242200	515120	743380	741550	1170600	2808400	1035700	1653200	1465400	1023900	982880	893830	642480	1778500	2780800	1061900	1695900	949750	877570	728870	525680	1133300	1290000	1144900	-	HMDB0031641	31268	123-75-1	33135	-	--
MEDP0821	6-Methylnicotinamide	Heterocyclic compounds	Pteridines and derivatives	137.1	136.064	[M+H]+	C7H8N2O	5564300	8036100	6685500	4462300	6309000	5606800	6372000	7544200	6196400	6461700	6074300	7297200	3748200	5652100	6477000	4072900	6069900	4909300	3897800	5538400	6089200	5249000	5968000	2345800	5201400	5335900	5590900	-	HMDB0013704	96351	6960-22-1	88954	-	--
MEDP0849	Nα-Acetyl-L-glutamine	Amino acid and Its metabolomics	Amino acid derivatives	189.1	188.183	[M+H]+	C7H12N2O4	4158500	3544900	2474600	3416000	4714000	6566300	6500400	4815300	3433000	2810700	2527100	2801900	4994400	6557800	8783500	6627700	3820600	3509500	3295400	3512000	4277000	5935200	6612900	7656800	5023200	3967300	4761200	-	HMDB0006029	25561	2490-97-3	21553	-	--
MEDP0859	Gly-Phe	Amino acid and Its metabolomics	Amino acid derivatives	223.2	222.1	[M+H]+	C11H14N2O3	35058000	8107900	5602400	4143400	1526600	1214700	1573300	5022300	29196000	2981900	3709400	3904900	3188500	2379700	2706600	860110	6222000	22072000	3391000	5592800	1132200	2566900	1944400	421900	5816200	6317100	6902700	-	HMDB0028848	92953	3321-03-7	-	-	--
MEDP0868	N-Methylalanine	Amino acid and Its metabolomics	Amino acid derivatives	104	103.063	[M+H]+	C4H9NO2	12608000	11816000	14147000	15128000	10799000	9731600	9413900	11077000	13046000	15635000	15795000	14979000	12708000	12605000	11418000	8890800	12237000	14745000	15650000	14318000	9545000	10085000	10958000	7710900	12254000	12515000	11847000	-	HMDB0094692	5288725	3913-67-5	17519	-	--
MEDP0877	Cytidine 5'-Diphosphocholine	Nucleotide And Its metabolomics	Nucleotide and Its metabolomics	489.2	488.107	[M+H]+	C14H26N4O11P2	934030	555210	648420	671520	617380	901790	340010	486250	712880	695240	495620	367950	933650	467210	608560	562780	840010	698880	422830	1339900	475210	421320	377110	2465300	601370	680350	691070	C00307	HMDB0001413	13804	987-78-0	16436	6229	ko00564,ko01100,ko05231
MEDP0878	N-Methyl-L-Glutamate	Amino acid and Its metabolomics	Amino acid derivatives	162.1	161.069	[M+H]+	C6H11NO4	1561100	1097000	1682500	2073800	1148500	1176700	2133000	1219200	960670	1011400	1034900	1095400	1066900	1333000	1242400	1461300	1196600	1587500	1415200	1585200	1867200	1090100	1390100	1326100	1295700	1418900	1443100	C01046	HMDB0062660	439377	35989-16-3	16440	-	ko01100
MEDP0879	N-Methyl-D-Aspartic Acid	Amino acid and Its metabolomics	Amino acid derivatives	148.06	147.053	[M+H]+	C5H9NO4	423400	425080	429370	487890	500550	265710	504050	390850	431350	429520	362670	343620	444170	452020	617820	575870	402820	596710	502360	311290	467380	529290	433730	377160	424420	423190	402260	C12269	HMDB0002393	22880	6384-92-5	31882	6662	--
MEDP0880	N-Alpha-Acetyl-L-Asparagine	Amino acid and Its metabolomics	Amino acid derivatives	175.3	174.064	[M+H]+	C6H10N2O4	19086000	9387500	8957100	9126500	4849600	6490900	6899500	9007600	20430000	6545200	8219900	7811700	9197600	6416900	7301700	4849400	11819000	18119000	7490900	10466000	6233500	7175100	5559500	5121100	8515600	8345800	9341400	-	HMDB0006028	99715	4033-40-3	-	-	--
MEDP0881	Phosphocholine	Nucleotide And Its metabolomics	Nucleotide and Its metabolomics	185.1	184.074	[M+H]+	C5H15NO4P	5194200	6357100	5036900	3743700	3639600	3960900	3456300	3745900	6815500	4138000	5343000	5021000	3848400	2958800	4639400	3124600	4745200	5619900	4706000	4300400	3912500	3546600	3926300	3360200	4478100	4259500	4196400	C00588	HMDB0001565	1014	107-73-3	18132	6326	ko00564,ko01100,ko05231
MEDP0883	2,4-Dihydroxypteridine	Heterocyclic compounds	Pteridines and derivatives	165.3	164.033	[M+H]+	C6H4N4O2	340890	176010	203090	168090	72660	107220	105570	174410	305850	162790	183500	150970	158480	117350	153790	78631	217310	315000	130350	200520	123970	107820	80130	47616	196440	165270	162470	C03212	-	10250	487-21-8	-	-	--
MEDP0886	N-Amidino-L-Aspartate	Amino acid and Its metabolomics	Amino acid derivatives	176.4	175.059	[M+H]+	C5H9N3O4	2125000	1897400	2070500	2483600	3012100	1424400	2774700	2641100	1242300	2372900	1818200	2219900	2771800	3924300	1729300	2537900	1311600	948980	3272600	2242000	1376200	1365100	2934000	1674200	2019400	1960300	2072200	C03139	HMDB0003157	439918	6133-30-8	17072	10	--
MEDP0889	Cortisol	Hormones and hormone related compunds	Hormones and hormone related compunds	363.5	362.209	[M+H]+	C21H30O5	53662	87124	78048	60685	127420	96830	94746	83148	140640	177940	158710	161660	12872	147820	91701	182850	99568	110480	146920	106110	13111	112620	158420	96368	115790	114390	139300	C00735	HMDB0000063	5754	50-23-7	17650	5124	ko00140,ko01100,ko04080,ko04927,ko04934,ko04960,ko04976,ko05200,ko05215
MEDP0891	L-Tryptophanamide	Amino acid and Its metabolomics	Amino acid derivatives	204.3	203.106	[M+H]+	C11H13N3O	338800	161200	198950	176730	59423	97621	99673	183650	403200	133460	168630	150970	148710	120070	123930	75890	193590	288380	112320	197790	90536	91442	116940	45909	140080	144330	150970	C00977	HMDB0013318	439356	20696-57-5	791437	-	--
MEDP0892	Catechol	Benzene and substituted derivatives	Phenolics	111.1	110.037	[M+H]+	C6H6O2	3026300	4100100	3945900	3673300	4323000	4073700	4178400	3934400	3061200	4591600	3957000	4222100	3748800	4189300	3993200	3823800	4067300	2880600	3817100	3642300	3977000	3634200	4194500	3710700	3933900	3871100	3569100	C00090	HMDB0000957	289	120-80-9	18135	282	ko01100
MEDP0894	3-Methoxytyramine	Benzene and substituted derivatives	Phenolics	168.1	167.095	[M+H]+	C9H13NO2	167840	101410	108460	110620	78015	80166	99463	128830	191930	78472	121990	94627	112690	90737	106830	85986	126660	165030	105010	113310	50777	74112	58112	81226	116810	115750	129360	C05587	HMDB0000022	1669	1477-68-5	742324	5094	ko00350,ko01100,ko04728
MEDP0898	Pyridoxal	Heterocyclic compounds	Pteridines and derivatives	168.3	167.058	[M+H]+	C8H9NO3	719790	422060	726880	646900	361170	243310	400890	441120	741580	650870	874310	824390	548260	534430	510190	408380	794490	749100	651870	841150	446580	255750	402750	277520	645280	590040	552710	C00250	HMDB0001545	1050	66-72-8	17310	6312	ko00750,ko01100,ko04977
MEDP0899	3-Methyladenine	Nucleotide And Its metabolomics	Nucleotide and Its metabolomics	150	149.07	[M+H]+	C6H7N5	109370	160410	308450	421980	136530	321130	130890	177000	182430	178030	146530	252060	195840	196590	232170	245700	203040	84693	173380	160620	233250	157100	161440	305460	187080	200170	211450	C00913	HMDB0011600	1673	5142-23-4	38635	-	--
MEDP1001	Delta-Hexalactone	Aldehyde,Ketones,Esters	Esters	115.075	114.068	[M+H]+	C6H10O2	280560	473040	532070	599400	741800	626720	571770	578390	315290	555130	645590	416590	630420	730470	650170	688770	653930	610040	824150	817760	771300	852930	694450	738710	598340	770560	946210	-	HMDB0000453	13204	823-22-3	589927	5442	--
MEDP1002	Acetylcholine	Alcohol and amines	Polyamines	146.108	145.11	[M+H]+	C7H15NO2	5394000	11383000	9403900	3936600	12924000	8226500	20359000	6869400	5655500	3331500	5786800	6511300	5667800	8220800	10200000	18005000	5151600	2319100	2430100	5038200	8627600	12986000	6399300	9816600	7477200	7526200	7874700	C01996	HMDB0000895	187	60-31-1	15355	57	ko00564,ko04024,ko04080,ko04721,ko04725,ko04742,ko04810,ko04911,ko04970,ko04971,ko04972,ko04976,ko05033
MEDP1003	1-Hydroxylamino-2-phenylethane	Benzene and substituted derivatives	Benzene and substituted derivatives	120.073	137	[M-H2O+H]+	C8H11NO	1386100	784100	811890	781470	472000	497880	668450	841320	1440700	734390	646170	765940	838890	676770	731380	638690	955510	1159700	594410	950770	599090	630990	576810	495110	789010	823080	767450	-	-	165091	3217-93-4	-	-	--
MEDP1006	Creatine	Organic acid And Its derivatives	Organic acid And Its derivatives	132.067	131.07	[M+H]+	C4H9N3O2	45466	61945	69305	72429	85592	89412	88711	84985	52907	48538	67540	76006	65553	91553	102710	99399	60356	41812	51192	63640	57939	82802	68698	49470	59542	80296	73239	C00300	HMDB0000064	586	57-00-1	16919	7	ko00260,ko00330,ko01100
MEDP1009	Methylmalonic Acid	Organic acid And Its derivatives	Organic acid And Its derivatives	119.015	118.027	[M+H]+	C4H6O4	42692	107490	65102	72515	34901	71177	84868	17807	100930	71141	55115	54183	53486	70095	82307	33599	68242	81930	71590	81337	41635	80082	47572	13033	55178	72232	61956	C02170	HMDB0000202	487	516-05-2	30860	3712	ko00240,ko00280,ko00640,ko01100
MEDP1011	D-(+)-sucrose	Carboxylic acids and derivatives	Sugars	365.106	342.116	[M+Na]+	C12H22O11	306340	215150	294160	242870	167000	44201	57764	59318	212310	147040	343330	302820	345060	122870	112420	34277	396390	252870	208690	291830	233520	159940	186820	34441	172650	202340	204310	C00089	HMDB0000258	5988	57-50-1	-	-	ko00052,ko00500,ko01100,ko02010,ko04742,ko04973
MEDP1013	γ-L-Glutamate-Cysteine	Amino acid and Its metabolomics	Small Peptide	251.06	250.062	[M+H]+	C8H14N2O5S	184290	397460	90457	124220	120110	156100	164680	184870	224220	161180	212000	155330	100740	91642	105790	63583	228690	149340	79910	112150	224320	193370	238480	65276	150310	165940	165710	C00669	HMDB0001049	123938	636-58-8	17515	5966	ko00480,ko01100,ko04216
MEDP1018	5'-Deoxyadenosine	Nucleotide And Its metabolomics	Nucleotide and Its metabolomics	252	251.102	[M+H]+	C10H13N5O3	230730	283390	203540	339070	230420	238270	487540	235340	294850	238330	249160	190490	267430	528830	266400	862480	173900	269510	275490	177150	371740	302630	309240	688380	341190	308160	329470	-	HMDB0001983	439182	4754-39-6	17319	-	--
MEDP1022	Threoninyl-Phenylalanine	Amino acid and Its metabolomics	Small Peptide	267.124	266.127	[M+H]+	C13H18N2O4	1177600	284880	347430	325110	62554	83308	124830	319300	1028300	160770	377800	298940	307140	196950	167430	133070	586240	785070	184560	593980	248720	194430	112150	121190	303150	237460	285510	-	HMDB0029068	4099799	-	-	-	--
MEDP1023	Trp-Glu	Amino acid and Its metabolomics	Small Peptide	334.13	333.132	[M+H]+	C16H19N3O5	1132200	418470	412010	260610	72025	74207	150020	407560	1423700	219350	225290	297390	354280	121840	211130	51272	523670	1088000	180830	376060	80126	181410	99936	37479	235410	326880	278460	-	HMDB0029082	3634442	36099-95-3	-	-	--
MEDP1033	Benzaldehyde	Benzene and substituted derivatives	Benzene and substituted derivatives	107.048	106.042	[M+H]+	C7H6O	9221200	5688000	5867100	6097500	3148200	3919500	3826000	5876800	9799100	4492500	5742500	4972100	5189600	4414900	4663700	3578800	6529300	7942800	4382000	6011800	4283600	4257200	3619400	2965400	5359100	5224700	5148200	C00193	HMDB0006115	240	100-52-7	17169	-	--
MEDP1034	Stachyose	Carboxylic acids and derivatives	Sugars	689.208	666.222	[M+Na]+	C24H42O21	91870	63198	96222	99937	117750	80366	152000	82751	96679	112780	101870	92913	160090	90230	83034	127410	62374	123710	102260	75364	128160	77366	118170	50765	119970	78571	110330	C01613	HMDB0003553	439531	470-55-3	17164	6951	ko00052,ko01100
MEDP1040	N-(2-hydroxyethyl)stearamide	Alcohol and amines	Amines	328.319	327.314	[M+H]+	C20H41NO2	303620	381680	401260	385220	185130	226050	270510	246070	296660	195070	407020	230290	343600	191510	245320	395970	554110	1054100	474610	288520	284570	284250	247790	363690	364420	378740	360840	-	-	27902	111-57-9	-	-	--
MEDP1046	Triphenyl phosphate	Aldehyde,Ketones,Esters	Esters	327.077	326.071	[M+H]+	C18H15O4P	864940	151190	710600	435290	658850	512320	631100	707370	1014800	903710	980690	1194500	866350	801560	525570	600530	1072400	1041700	402160	816800	641820	606980	290150	428810	630300	750370	782340	C14235	-	8289	115-86-6	-	-	--
MEDP1052	N, N-diacetyl-O-methylhydroxylamine	Alcohol and amines	Polyamines	132.058	131.058	[M+H]+	C5H9NO3	489360	529570	393720	444940	512510	610350	526860	541150	518070	486280	523300	421370	501260	332610	479370	440820	491170	374120	539680	381400	526990	357180	455050	560420	497380	579480	406340	-	-	538412	128459-09-6	-	-	--
MEDP1057	D-inositol 4-phosphate	Alcohol and amines	Alcohols	261.026	260.03	[M+H]+	C6H13O9P	1248100	1113600	1596400	1614300	1516900	1065600	1459400	1200900	1456400	1093600	1331300	1296100	1861900	1511900	1379500	1295600	1013900	1348300	1887300	1137700	1105800	1026300	1541300	975330	1493400	1885800	1214200	C03546	-	71684577	142760-33-6	-	-	ko00562,ko01100,ko04070
MEDP1060	Hydroxyquinoline	-	-	146.06	145.053	[M+H]+	C9H7NO	745800	506630	487850	513030	282040	367130	342480	513170	851210	435330	513260	465800	477160	398070	446170	332360	594060	704590	447350	498160	348380	396910	425430	232070	480170	472160	451010	C19434	-	-	148-24-3	-	-	--
MEDP1061	DL-O-tyrosine	Amino acid and Its metabolomics	Amino acids	166.085	165.079	[M+H]+	C9H11NO2	59926000	39511000	39319000	41175000	24485000	26443000	28518000	40499000	61537000	31543000	38352000	37595000	40920000	33190000	34598000	28215000	47347000	57378000	33829000	41174000	30412000	32985000	25871000	21446000	38850000	35906000	37135000	C02057	HMDB0006050	994	150-30-1	91038	-	--
MEDP1062	Thioacetic acid-S-methyl ester	Aldehyde,Ketones,Esters	Esters	91.1	90.0139	[M+H]+	C3H6OS	1126900	526010	372610	400320	233690	198650	265560	400750	1007300	338980	441090	396690	287680	339660	295320	176330	540260	912630	355200	519370	380950	276500	202160	172060	377160	458480	470560	-	-	73750	1534-08-3	-	-	--
MEDP1068	PC(8:0/8:0)	GP	PC	510.3	509.312	[M+H]+	C24H48NO8P	15407000	11399000	10429000	6239700	1063200	1486500	2657500	5555100	20663000	6264100	5475100	10368000	9630300	5139900	3174100	2320700	10292000	6921800	14862000	5182200	864780	2769100	5434600	394590	5577400	5565500	5911900	-	-	24779244	19191-91-4	-	-	--
MEDP1070	Glycyl-L-valine	Amino acid and Its metabolomics	Small Peptide	175.1	174.1	[M+H]+	C7H14N2O3	70479	8101.8	40406	31787	15471	15384	20871	34063	65825	32488	41491	52402	34283	33632	24674	8799.6	56466	74509	13771	26123	9491.8	21805	15941	4686.9	41191	26442	39644	-	HMDB0028854	2724807	1963-21-9	73922	-	--
MEDP1073	6-O-methylguanine	Nucleotide And Its metabolomics	Nucleotide and Its metabolomics	166.071	165.065	[M+H]+	C6H7N5O	3596300	3143300	8669500	12173000	3415100	3903900	3392700	3606900	2835300	3706000	3403000	9353000	6354100	4286200	3683400	3870300	4369100	2458800	3367300	4282200	4178300	2864300	4353600	4674200	4883700	4539400	4525700	-	-	65275	20535-83-5	-	-	--
MEDP1076	Kojibiose	Others	Others	325.111	342.116	[M-H2O+H]+	C12H22O11	192190	197520	182970	186910	115380	9	41773	46737	147540	82962	257140	235820	69947	59472	62581	9	164350	198180	133280	203020	86078	63080	51091	11310	137170	150050	104620	C19632	HMDB0011742	164939	2140-29-6	33020	-	--
MEDP1077	2'-O-methyladenosine	Nucleotide And Its metabolomics	Nucleotide and Its metabolomics	348.1	281.112	[M+H]+	C11H15N5O4	5403600	3788900	5422100	4995300	2469700	3744200	2488100	3127500	7193300	4305200	6211100	5151700	5253000	3074700	2972600	2140800	5532300	8777600	7053600	5709200	3598600	5565600	4203300	3789500	4380400	5235100	5622600	C04779	HMDB0004326	102213	2140-79-6	119928	-	--
MEDP1080	Gly-Trp	Amino acid and Its metabolomics	Small Peptide	262.109	261.111	[M+H]+	C13H15N3O3	713650	65400	33312	30328	9198.1	8602.5	16732	53607	493910	26511	23246	24838	20495	9	13284	4325	48449	473030	18352	41541	10629	15292	8678.1	4667.4	41577	60721	44943	-	HMDB0028852	92181	2390-74-1	-	-	--
MEDP1083	Oxypurinol	Nucleotide And Its metabolomics	Nucleotide and Its metabolomics	153	152.033	[M+H]+	C5H4N4O2	21733000	22015000	41358000	47347000	37526000	35545000	33007000	36684000	22598000	35302000	24868000	45976000	47143000	38994000	44252000	42300000	33832000	25117000	37902000	39002000	53407000	35942000	42350000	50995000	47651000	44198000	35003000	C07599	HMDB0000786	135398752	2465-59-0	28315	5752	--
MEDP1093	Allopurinol	Nucleotide And Its metabolomics	Nucleotide and Its metabolomics	137.048	136.038	[M+H]+	C5H4N4O	107180000	154990000	121840000	82663000	119500000	109510000	122620000	140280000	121810000	123880000	112980000	135770000	71034000	98036000	118570000	73825000	113090000	96871000	77479000	99053000	114580000	98839000	112820000	43726000	103970000	101360000	98263000	-	HMDB0014581	135401907	315-30-0	40279	-	--
MEDP1096	PC(12:0/12:0)	GP	PC	548.4	565.374	[M-H2O+H]+	C28H56NO8P	657510	240180	296460	276210	186400	307910	412450	319340	405570	150880	1048800	608610	398120	742060	506400	566140	699830	469600	128250	892140	474530	462230	212640	272310	486180	417070	503100	-	-	16219892	3436-44-0	-	-	--
MEDP1097	MG(18:2/0:0/0:0)	GL	MG	355	354.277	[M+H]+	C21H38O4	2710100	1961500	2226000	1955300	1674800	1439000	1605600	1857900	2397700	2028200	2021100	1794700	1616600	2297800	2308400	1857800	2643400	3342600	2140000	2259500	1510700	1995000	2028600	1792700	2209400	1801700	2095900	-	-	5365676	3443-82-1	-	-	--
MEDP1100	2-Aminomethylpyrimidine	Nucleotide And Its metabolomics	Nucleotide and Its metabolomics	110.07	109.064	[M+H]+	C5H7N3	21332000	19097000	20802000	16371000	18839000	4762900	12403000	8357000	24982000	18829000	26720000	20423000	13434000	10867000	11941000	2905900	15081000	19962000	18889000	11840000	10897000	12416000	11751000	1769700	14488000	14923000	14611000	-	-	17848325	372118-67-7	-	-	--
MEDP1103	PGD2	FA	Oxidized lipids	335.222	352.225	[M-H2O+H]+	C20H32O5	764770	44534	377260	353260	393660	394330	718170	614620	846990	820970	575150	1110700	1124300	1218800	1114600	545310	900910	1349600	709830	1032200	595050	607700	173040	292080	701390	692250	747190	C00696	HMDB0001403	448457	41598-07-6	15555	6221	ko00590,ko01100,ko04080,ko04664,ko04726,ko05143,ko05310
MEDP1126	(R)-(-)-2-phenylglycine	Amino acid and Its metabolomics	Amino acid derivatives	120.073	137.084	[M-H2O+H]+	C8H11NO	1386100	784100	811890	781470	472000	497880	668450	841320	1440700	734390	646170	765940	838890	676770	731380	638690	955510	1159700	594410	950770	599090	630990	576810	495110	789010	823080	767450	-	-	2724025	56613-80-0	-	-	--
MEDP1127	1-acetylindole	Heterocyclic compounds	Indole and Its derivatives	160.1	159.068	[M+H]+	C10H9NO	743220	618210	541090	550200	367460	369000	379430	560300	798680	512090	636150	457150	575270	385530	464060	394680	662060	734510	418710	613720	468450	462390	388050	353520	493850	484520	487380	-	-	68470	576-15-8	-	-	--
MEDP1131	Arachidyl glycine	Alcohol and amines	Amines	352.317	369.324	[M-H2O+H]+	C22H43NO3	79062	38389	259300	65392	198560	47105	197050	60633	55607	869130	44570	99901	70178	59565	61760	91723	70123	102930	43923	207880	47873	51364	62550	58743	91666	84526	114680	-	-	83243	617703-96-5	-	-	--
MEDP1132	3-Carboxypropyltrimethylammonium	Organic acid And Its derivatives	Organic acid And Its derivatives	146.108	145.11	[M+H]+	C7H15NO2	5394000	11383000	9403900	3936600	12924000	8226500	20359000	6869400	5655500	3331500	5786800	6511300	5667800	8220800	10200000	18005000	5151600	2319100	2430100	5038200	8627600	12986000	6399300	9816600	7477200	7526200	7874700	-	-	22620	6249-56-5	-	-	--
MEDP1138	1-methylhistamine	Alcohol and amines	Polyamines	126.101	125.095	[M+H]+	C6H13Cl2N3	92683	100080	114880	113390	74263	111930	81179	75472	69732	66978	87082	93294	84134	85811	82406	66660	76737	55213	67044	88510	70650	70058	61828	70224	104420	111160	86720	C05127	HMDB0000898	11957601	6481-48-7	29009	5854	ko00340,ko01100
MEDP1144	L-Isoleucine	Amino acid and Its metabolomics	Amino acids	132.092	131.095	[M+H]+	C6H13NO2	20589000	25554000	22717000	21612000	26931000	29067000	26567000	26419000	21501000	21481000	22614000	23436000	14285000	25143000	25401000	24921000	19602000	18936000	19347000	21844000	25210000	23134000	23699000	20744000	24018000	24014000	21809000	C00407	HMDB0000172	6306	73-32-5	17191	5193	ko00280,ko00290,ko00970,ko01100,ko01210,ko01230,ko02010,ko04974,ko04978,ko05131,ko05230
MEDP1146	LPC(O-18:0/0:0)	GP	LPC	510.4	509.385	[M+H]+	C26H56NO6P	216430000	75657000	75439000	60008000	22550000	24771000	103360000	221490000	111720000	101460000	84397000	125370000	122560000	125270000	80645000	66790000	161490000	47437000	60721000	73368000	28817000	71998000	75717000	15601000	110370000	108970000	106240000	-	-	3985	74430-89-0	-	-	--
MEDP1161	Creatine phosphate	Nucleotide And Its metabolomics	Nucleotide and Its metabolomics	212.043	211.036	[M+H]+	C4H10N3O5P	964910	1050800	922500	672090	641740	692840	634130	700920	1156700	821570	924010	908120	739610	656970	903880	608620	969040	1145700	805310	704440	769130	732790	736520	681390	787600	739080	803530	C02305	HMDB0001511	587	67-07-2	17287	6288	ko00330,ko01100
MEDP1162	1-Methylguanine	Nucleotide And Its metabolomics	Nucleotide and Its metabolomics	166.071	165.065	[M+H]+	C6H7N5O	3596300	3143300	8669500	12173000	3415100	3903900	3392700	3606900	2835300	3706000	3403000	9353000	6354100	4286200	3683400	3870300	4369100	2458800	3367300	4282200	4178300	2864300	4353600	4674200	4883700	4539400	4525700	C04152	HMDB0003282	3778	938-85-2	21803	3778	--
MEDP1163	Palmitoyl-EA	Alcohol and amines	Amines	298.3	297.267	[M+H]+	C18H35NO2	140000	46579	79448	132250	67563	55851	67442	110800	77078	65022	109020	78171	92968	103980	108270	138520	155500	53711	120190	108030	70998	82174	127120	120760	87573	92881	97268	-	-	54428293	94421-67-7	-	-	--
MEDP1165	PC(O-16:0/O-2:0)	GP	PC-O	510.4	509.385	[M+H]+	C26H56NO6P	216430000	75657000	75439000	60008000	22550000	24771000	103360000	221490000	111720000	101460000	84397000	125370000	122560000	125270000	80645000	66790000	161490000	47437000	60721000	73368000	28817000	71998000	75717000	15601000	110370000	108970000	106240000	-	-	-	-	-	-	--
MEDP1170	9-octadecenal	Aldehyde,Ketones,Esters	Aldehydes	313.3	266.261	[M+H]+	C18H34O	9429500	9327900	10368000	7116500	6363200	7099600	8329500	8941200	8345900	9909500	7966100	10708000	7152100	7992900	10206000	5675000	8834400	9858300	7032600	9177200	7125800	9714700	7978500	5261300	8031400	8511200	8181600	-	HMDB0030965	5283381	5090-41-5	417823	-	--
MEDP1171	Butenoyl PAF	Others	Others	550.4	549.379	[M+H]+	C28H56NO7P	19669000	8849800	10585000	12539000	6430100	8053000	25556000	16878000	17001000	4809900	25908000	25297000	36180000	40744000	31069000	22694000	23032000	19295000	10013000	23656000	10638000	21405000	17859000	4646800	20519000	21026000	22867000	-	-	45138381	-	-	-	--
MEDP1177	N-Methyl-α-aminoisobutyric acid	Amino acid and Its metabolomics	Amino acid derivatives	235.2	117.079	[2M+H]+	C5H11NO2	3685800	2000800	2406700	2675400	1048100	799080	814110	852830	2553000	9711800	2974500	2094400	2111600	1110300	776320	1003100	2714600	5838800	4650400	3091400	584940	553830	663320	907450	1943100	2021300	1842100	-	HMDB0002141	75725	2566-34-9	134261	6508	--
MEDP1178	Methylamine	Alcohol and amines	Amines	141.1	140.106	[M+H]+	C6H12N4	839360	883000	905870	919520	768960	842640	960220	712590	796060	933330	796600	1018900	743900	983900	682220	874990	744040	771130	845510	777090	759480	1006400	741210	766320	968630	1102700	929960	C00218	HMDB0000164	6329	74-89-5	16830	3767	ko01100,ko01200
MEDP1183	N-Acetylcadaverine	Alcohol and amines	Polyamines	145.1	144.126	[M+H]+	C7H16N2O	396490	464480	354420	388460	259990	327700	288650	276170	513530	355050	358540	544540	280980	274690	480640	227370	461210	429930	337350	296050	324640	245110	288040	396140	351550	267750	318890	-	HMDB0002284	189087	32343-73-0	88824	-	--
MEDP1193	Flavin Single Nucleotide(FMN)	Nucleotide And Its metabolomics	Nucleotide and Its metabolomics	457.102	456.105	[M+H]+	C17H21N4O9P	646080	493460	643980	600430	228880	205690	300310	262270	839430	229150	722060	940710	378820	345680	346630	193400	677390	1024000	681060	648020	339130	340580	305480	163710	346280	496370	438180	C00061	HMDB0001520	3361	146-17-8	17621	6295	ko00190,ko00740,ko01100,ko04977
MEDP1196	Biotinamide	Alcohol and amines	Polyamines	244.108	243.104	[M+H]+	C10H17N3O2S	831950	636500	598960	735240	557220	494870	798670	1006700	602350	603920	657160	701020	433530	605720	870860	847470	628520	791620	471380	852700	557530	569350	521550	425420	558090	697500	658640	C01893	HMDB0001458	5006	6929-42-6	16615	6255	--
MEDP1197	Hypotaurocyamine	Alcohol and amines	Polyamines	152	151.042	[M+H]+	C3H9N3O2S	17542000	14909000	21822000	22011000	14562000	25643000	18591000	18370000	18108000	22425000	21327000	17364000	22891000	20260000	15436000	18608000	18566000	14635000	17116000	18214000	15836000	17150000	18945000	23180000	19030000	20540000	19341000	C02419	-	11062553	1119-54-6	-	-	--
MEDP1202	5'-deoxy-5'-fluoroadenosine	Nucleotide And Its metabolomics	Nucleotide and Its metabolomics	270.1	269.092	[M+H]+	C10H12FN5O3	120920	222920	135150	96609	194740	151660	228520	171620	134040	111300	193460	106820	155690	215420	170150	169870	157090	175950	110670	149170	193670	242340	220110	169510	178940	208100	166020	C19766	-	448403	731-98-6	-	-	--
MEDP1203	(1R, 6S) -6-amino-5-oxocyclohexyl-2-ene-1-carboxylic acid ester	Aldehyde,Ketones,Esters	Esters	156.1	155.058	[M+H]+	C7H9NO3	7109700	6476600	7381100	5684400	6759900	1697200	3901100	2751100	9153900	6814800	9693600	7400400	4446400	4248900	4028000	1076200	5095700	7501700	7054600	4377200	4108300	4707800	4234700	603840	5341200	5409300	5388500	C19831	-	49852389	-	-	-	ko01100
MEDP1211	N-acetylpyrrolidine	Heterocyclic compounds	Heterocyclic compounds	114.066	113.084	[M+H]+	C6H11NO	1854300	2205200	2018000	1866300	2439500	2734500	2621400	2531900	2039200	1843300	2094400	2221500	1849600	2219500	2469200	2442100	1870600	1664100	1676100	1995700	2256600	2371800	2416000	1662600	2145600	2080100	1990200	-	-	77650	4030-18-6	-	-	--
MEDP1212	1,3-Dicyclohexylurea	Alcohol and amines	Polyamines	225.196	224.189	[M+H]+	C13H24N2O	910720	953570	1058300	947850	904350	939870	927440	985550	961760	984540	850130	994830	918950	923320	985990	872210	835020	911090	941100	970210	933960	881010	838450	935750	935130	957170	847130	-	-	4277	2387-23-7	-	-	--
MEDP1218	3-Amino-2-menacarboxylic acid	Benzene and substituted derivatives	Phenolic acids	170.1	187.063	[M-H2O+H]+	C11H9NO2	111890	134080	112910	113490	120090	135240	135470	129860	168260	126480	122360	196000	119740	140880	145330	115170	141370	139170	149280	159010	179510	125830	205850	139520	100940	135350	150630	-	-	22244	5959-52-4	-	-	--
MEDP1221	PC(O-16:0/O-1:0)	GP	PC-O	496.3	495.369	[M+H]+	C25H54NO6P	61652000	36544000	47308000	48469000	23145000	30056000	52838000	47643000	54554000	25694000	61678000	65512000	61900000	61432000	48437000	40053000	63970000	61225000	40265000	63607000	32779000	47269000	39136000	14197000	49517000	54998000	53602000	-	-	-	-	-	-	--
MEDP1222	1-Aminocyclohexanoic acid	Organic acid And Its derivatives	Organic acid And Its derivatives	144.1	143.095	[M+H]+	C7H13NO2	470310	469950	447660	449100	457470	386380	478050	382520	443700	265680	353860	448150	307400	346790	345290	479650	366560	336360	334280	394610	300740	429870	330700	260500	408520	428340	362130	-	-	1366	2756-85-6	-	-	--
MEDP1228	Heterodendrin	Others	Others	262.128	261.121	[M+H]+	C11H19NO6	3226800	3051300	3402500	4149700	3256700	2158600	3303300	2744300	3016800	2310200	2927400	2932300	3407000	4927200	3160900	3745400	4487400	1862900	3220300	3823300	2239400	2849900	3243600	2251000	3278000	3265500	3276700	C08332	-	10530	66465-22-3	-	-	--
MEDP1231	Folic acid	Organic acid And Its derivatives	Organic acid And Its derivatives	474.2	473.166	[M+H]+	C20H23N7O7	164350	135230	308340	158430	70379	24838	9107.3	36216	217270	61126	314470	126750	40943	30277	43903	34484	162170	134690	157410	422640	72622	105340	54962	6037	108960	140150	87925	C00504	HMDB0000121	6037	59-30-3	27470	246	ko00670,ko00790,ko01100,ko01523,ko04976,ko04977
MEDP1242	4-tert-butylbenzoic acid	Benzene and substituted derivatives	Phenolic acids	179.106	178.099	[M+H]+	C11H14O2	331920	223880	587670	575850	612890	571820	295810	241940	241040	224130	476790	795940	546700	584520	252100	223760	279310	224860	515860	638610	509950	754720	188740	215080	357490	418750	364680	C14535	-	17395535	98-73-7	-	-	--
MEDP1246	2,4-diacetamino-2,4,6-triphenoxy-D-mannopyranose	Carboxylic acids and derivatives	Sugar derivatives	247.1	246.122	[M+H]+	C10H18N2O5	2801100	621970	464630	302870	136020	178620	227940	520500	1844500	318660	661640	452450	400250	233070	325640	138230	742250	2067100	321600	596360	167510	286750	177950	102710	644350	726810	567180	C20424	-	163312161	-	-	-	ko00520,ko01100
MEDP1247	1-deoxyvaleric acid	Organic acid And Its derivatives	Organic acid And Its derivatives	235.2	234.162	[M+H]+	C15H22O2	2078400	2381900	3028000	3098500	4145800	3648000	2893800	2546400	2601900	2654900	2820300	2324600	2655900	2202100	2391900	2856200	2353200	2482900	3102400	2756600	3453000	2926100	2911700	3533800	2596800	2729600	2902100	C20404	-	71448993	-	-	-	ko01100
MEDP1272	20,26-dihydroxyecdysone	Hormones and hormone related compunds	Hormones and hormone related compunds	497.3	496.304	[M+H]+	C27H44O8	28168000	15313000	20871000	21685000	10374000	12890000	24108000	20954000	24851000	11329000	27190000	28635000	28238000	26759000	21759000	18707000	27687000	27490000	18286000	28605000	14135000	21143000	17776000	5883400	21924000	23499000	23249000	C16500	-	47205796	19458-46-9	-	-	ko00981
MEDP1273	10-deoxyformamycin	Others	Others	454.3	453.309	[M+H]+	C25H43NO6	7405900	4818900	3006100	2389900	1034000	2750300	754780	4121200	3658800	1480300	3612600	8459200	982870	430460	2985400	359630	5410700	2629800	1624300	3621800	4400800	2916000	1916400	525740	2225100	2976400	2931000	C11994	-	14155	11091-33-1	-	-	ko01100
MEDP1276	Guanine	Nucleotide And Its metabolomics	Nucleotide and Its metabolomics	152.056	151.049	[M+H]+	C5H5N5O	2759700	2513900	5955100	6250400	3177500	3586500	3184200	2897500	3783100	3115500	3332700	5760500	4409400	3953900	3694600	4169100	3682300	2958700	3786700	4038900	4256800	4479600	4568300	3577200	4343300	4728400	4601200	C00242	HMDB0000132	764	73-40-5	16235	315	ko00230,ko01100
MEDP1280	S-Adenosyl-L-Methionine	Amino acid and Its metabolomics	Amino acid derivatives	399.142	399.144	[M+H]+	C15H22N6O5S	1099800	1407900	719100	624090	1305500	806610	588630	601670	376660	680630	1284300	1042200	620380	584130	953610	449240	342050	766150	1419300	1042900	1383900	420920	1425400	334800	941840	1306200	914250	C00019	HMDB0001185	9865603	17176-17-9	15414	6064	ko00261,ko00270,ko00330,ko01100,ko01230,ko04122
MEDP1289	Carnitine C6:0	FA	CAR	260.176	259.178	[M+H]+	C13H25NO4	1082000	751830	722100	1217600	687070	1717400	428170	536760	1191400	567270	729410	633230	949750	1036200	1152300	219500	1542700	628780	1879100	1227100	642440	1085400	770780	183880	804230	829250	940370	-	HMDB0000705	6426853	6418-78-6	70749	5673	--
MEDP1295	Cytarabine	Nucleotide And Its metabolomics	Nucleotide and Its metabolomics	244.083	243.086	[M+H]+	C9H13N3O5	85785	95768	116140	83232	29241	140550	99000	75956	96403	132320	67017	102760	94907	35035	98883	94315	109480	130010	145240	115110	90894	141750	80924	104730	98115	86949	117780	C02961	HMDB0015122	6253	147-94-4	28680	-	--
MEDP1304	Piperidone	-	-	170.117	169.11	[M+H]+	C9H15NO2	78957	49598	182570	70504	173470	62953	80659	68878	56750	302460	69567	83067	48413	82662	137170	111560	58818	53052	72382	93927	57941	118040	63562	57795	51050	59139	43828	C17730	-	12665	28186	-	-	--
MEDP1307	(2S, 3S) -3-methylphenylalanine	Amino acid and Its metabolomics	Amino acid derivatives	180.101	179.095	[M+H]+	C10H13NO2	1495500	232760	267790	148120	63170	66802	55683	187730	897210	202010	164810	115970	109050	81915	74903	41944	277350	1000900	220480	252030	190040	63878	57307	140400	312100	300120	300620	C20895	-	854352	25488-25-9	-	-	--
MEDP1316	MG(0:0/16:0/0:0)	GL	MG	331.274	330.304	[M+H]+	C19H38O4	3415900	3448500	3398900	2455900	2418900	2263700	2779600	3032100	3116900	3391500	2759900	3422400	2243200	2594800	3070400	1666000	2737600	3502100	2580400	2778700	2053400	2640400	2324900	1687700	2711400	2780900	2528000	-	-	-	-	-	-	--
MEDP1318	LPC(0:0/22:4)	GP	LPC	572.363	571.364	[M+H]+	C30H54NO7P	3168200	1773500	1224700	1781300	1534600	2843200	3248900	2523100	3438400	1530700	3947600	2840500	4032900	6141100	3285200	7754600	4112700	2346900	1161800	6581100	4088200	3246300	2637800	5023200	3809300	3861500	4090500	-	-	-	-	-	-	--
MEDP1321	LPC(0:0/22:5)	GP	LPC	570.347	569.348	[M+H]+	C30H52NO7P	36793000	15468000	19098000	13495000	6865100	15687000	39756000	29425000	40722000	9247800	34362000	32356000	35283000	43193000	28188000	35906000	40320000	26941000	10316000	32217000	21692000	27067000	33102000	6737300	25263000	26152000	30456000	-	-	-	-	-	-	--
MEDP1322	LPC(22:5/0:0)	GP	LPC	570.347	569.348	[M+H]+	C30H52NO7P	9643800	5623000	4679700	7274000	3849500	9437000	16723000	6011300	8816900	1681100	15950000	11172000	13535000	19633000	21140000	16679000	14531000	9297800	3310900	20063000	10450000	13230000	6693900	5817100	11236000	12537000	11860000	-	-	-	-	-	-	--
MEDP1326	LPC(20:1/0:0)	GP	LPC	550.37	549.379	[M+H]+	C28H56NO7P	18932000	9067300	9315600	10450000	5358200	6870400	23143000	14995000	15952000	3560800	23533000	22486000	30958000	30978000	28270000	20531000	22524000	18030000	8747100	23095000	10940000	20852000	16218000	4336500	18849000	20368000	19787000	-	HMDB0010391	52924051	-	88685	-	--
MEDP1328	LPC(20:2/0:0)	GP	LPC	548.362	547.364	[M+H]+	C28H54NO7P	5387500	2802100	3158000	4102600	2572200	4383400	6306400	3269500	5204300	1602700	7930100	6627200	8562900	14189000	14119000	8803900	5261000	6220500	2445000	10587000	6341300	5835200	4960200	1708500	6669800	5847900	6732600	-	HMDB0010392	52924053	-	83055	-	--
MEDP1330	LPC(0:0/20:2)	GP	LPC	548.362	547.364	[M+H]+	C28H54NO7P	5387500	2802100	3158000	4102600	2572200	4383400	6306400	3269500	5204300	1602700	7930100	6627200	8562900	14189000	14119000	8803900	5261000	6220500	2445000	10587000	6341300	5835200	4960200	1708500	6669800	5847900	6732600	-	-	-	-	-	-	--
MEDP1331	LPC(0:0/20:3)	GP	LPC	546.347	545.348	[M+H]+	C28H52NO7P	3202500	3289100	1877400	1416000	2915500	4463400	4185600	2925300	3767100	1867600	6646500	3890800	3055800	5685300	7746100	4340100	5053000	2830600	1376400	6134700	8801200	2789500	2166300	2568700	3777900	3924900	3898900	-	-	-	-	-	-	--
MEDP1332	LPC(20:3/0:0)	GP	LPC	546.347	545.348	[M+H]+	C28H52NO7P	3202500	3289100	1877400	1416000	2915500	4463400	4185600	2925300	3767100	1867600	6646500	3890800	3055800	5685300	7746100	4340100	5053000	2830600	1376400	6134700	8801200	2789500	2166300	2568700	3777900	3924900	3898900	-	-	-	-	-	-	--
MEDP1333	LPC(0:0/20:4)	GP	LPC	544.331	543.332	[M+H]+	C28H50NO7P	20320000	11994000	14371000	13205000	11185000	14387000	27149000	19623000	15182000	7166300	24261000	23350000	28922000	42657000	33551000	40206000	25161000	20224000	11983000	28458000	19050000	22243000	22560000	22273000	24778000	28061000	25941000	-	-	-	-	-	-	--
MEDP1334	LPC(20:4/0:0)	GP	LPC	544.331	543.332	[M+H]+	C28H50NO7P	20320000	11994000	14371000	13205000	11185000	14387000	27149000	19623000	15182000	7166300	24261000	23350000	28922000	42657000	33551000	40206000	25161000	20224000	11983000	28458000	19050000	22243000	22560000	22273000	24778000	28061000	25941000	-	-	-	-	-	-	--
MEDP1337	LPC(18:0/0:0)	GP	LPC	524.363	523.364	[M+H]+	C26H54NO7P	14581000	5599900	11138000	11541000	3624100	5955900	14469000	9772200	11382000	4285100	19389000	14982000	20590000	21463000	13710000	17594000	15378000	14088000	8283400	18142000	6334400	10153000	8763000	3391700	14800000	11909000	16514000	-	HMDB0010384	497299	-	73858	-	--
MEDP1339	LPC(18:1/0:0)	GP	LPC	522.347	521.348	[M+H]+	C26H52NO7P	9607500	6791800	9245600	13751000	8219700	10246000	20022000	12537000	12448000	4673300	19888000	20384000	19247000	27027000	29189000	17014000	15776000	20919000	7607800	24462000	12726000	18430000	12881000	8959800	14342000	15333000	17285000	-	HMDB0010385	53480465	3542-29-8	86255	-	--
MEDP1341	LPC(18:2/0:0)	GP	LPC	520.33	519.332	[M+H]+	C26H50NO7P	5135900	4383400	3837200	4388400	2896900	5208400	9355400	5680700	5041100	2104500	7496900	9615900	8107100	16882000	19967000	8630800	9573900	7108100	2725600	11133000	5775500	7402700	4127400	2844300	8085700	8040900	7938100	-	HMDB0010386	11005824	-	28733	-	--
MEDP1346	LPC(0:0/16:0)	GP	LPC	496.331	495.332	[M+H]+	C24H50NO7P	123790000	72971000	95081000	100660000	48816000	60826000	105690000	96060000	110600000	54268000	121970000	130090000	125920000	121080000	95320000	82251000	125280000	124580000	83705000	132250000	65862000	95715000	79211000	26896000	102710000	109970000	105950000	-	-	-	-	-	-	--
MEDP1348	LPC(16:1/0:0)	GP	LPC	494.315	493.317	[M+H]+	C24H48NO7P	54585000	11358000	23196000	22032000	9396900	11823000	48307000	32412000	34456000	10692000	46743000	52842000	55719000	65912000	48892000	44572000	58554000	37339000	15504000	63405000	26911000	32604000	23550000	9475000	34731000	39949000	40909000	-	HMDB0010383	24779461	-	73851	-	--
MEDP1352	Palythene	Amino acid and Its metabolomics	Amino acid derivatives	285.1	284.137	[M+H]+	C13H20N2O5	3055300	3119400	2289400	2290300	1474200	1331400	1787800	1702900	3363700	997650	3281300	3713400	1802500	1196200	1352300	1741400	3333100	2123200	1860700	3144800	2116800	2355600	2008900	908110	1992300	2118300	2081200	-	-	21773785	-	-	-	--
MEDP1360	Mycosporine glycine	Amino acid and Its metabolomics	Amino acid derivatives	246.1	245.09	[M+H]+	C10H15NO6	99605	74742	109980	185470	229840	153800	171270	118350	83859	146990	114180	87382	241810	229640	115130	309780	97600	114280	199460	156600	208100	166010	143590	339990	149700	168180	141690	-	-	14444486	65318-21-0	-	-	--
MEDP1373	Carnitine C22:2	FA	CAR	480.405	480.405	[M+H]+	C29H53NO4	568870	458600	344250	256740	140950	264250	200370	511450	543230	509880	252070	656710	332870	257650	330550	171590	498160	320080	386740	352300	421880	262400	251940	150250	354160	347730	398480	-	-	-	-	-	-	--
MEDP1385	Carnitine C17:1:DC	FA	CAR	442.4	442.353	[M+H]+	C24H43NO6	561850	1155700	581070	661740	269300	861120	568520	364950	750260	589420	529080	921770	638300	734680	970480	98878	588130	516650	702940	626560	766700	732170	348360	64450	488520	609050	639040	-	-	-	-	-	-	--
MEDP1386	Carnitine C18:2-OH	FA	CAR	440.337	440.337	[M+H]+	C25H45NO5	82693	117070	94056	93148	23465	141220	48370	53289	82150	72099	81163	150000	74596	92090	115630	9732.8	73234	60515	86176	68030	86160	52605	42801	9572.1	63272	84782	71228	-	-	-	-	-	-	--
MEDP1394	Carnitine C15:DC	FA	CAR	416.339	416.339	[M+H]+	C22H41NO6	1551200	2164000	924810	1459000	532840	1455700	706550	427150	1445300	685520	1178700	1510300	1424500	957670	713990	133180	1261700	810170	1130800	1229600	1434000	1275700	614930	110120	866170	1046300	1005800	-	-	-	-	-	-	--
MEDP1401	Carnitine C14-OH	FA	CAR	388.307	388.307	[M+H]+	C21H41NO5	774640	787420	458040	530140	223000	466970	277020	178210	578580	219810	496530	543330	614140	371590	340520	73976	537200	312860	435550	583080	380150	583290	312830	56852	337180	404530	412660	-	-	-	-	-	-	--
MEDP1404	Carnitine C14:2-OH	FA	CAR	384.274	384.274	[M+H]+	C21H37NO5	46232	67265	66729	33110	10439	59983	33796	26910	43464	27209	23465	67276	29729	35654	31839	13217	29370	32479	39907	33250	29706	30507	19860	4152.1	42063	29853	37007	-	-	-	-	-	-	--
MEDP1409	Carnitine C12-OH	FA	CAR	360.3	360.276	[M+H]+	C19H37NO5	423260	551940	464710	383100	163170	344190	205340	143400	562950	175780	337120	340290	437620	304810	273890	52623	420130	206040	386250	397680	270230	420040	208980	28737	291980	338550	314520	-	-	-	-	-	-	--
MEDP1411	Carnitine C13:0	FA	CAR	358.259	358.259	[M+H]+	C20H39NO4	3529100	5453300	977130	758710	1428000	1350800	527410	233920	2632700	183460	712140	613290	862330	272390	308050	216510	2004600	1938500	630350	1034600	619290	533860	6887700	201540	1024800	1199200	1101800	-	-	-	-	-	-	--
MEDP1417	Carnitine C10:1-OH	FA	CAR	330.2	330.2	[M+H]+	C17H31NO5	87508	95321	109850	94311	106140	100370	57483	50978	135700	68648	60596	83566	102540	83892	81074	16571	87840	79714	88939	87327	63081	63694	58763	17935	69728	105810	79809	-	-	-	-	-	-	--
MEDP1422	Carnitine C8-OH	FA	CAR	304.2	304.2	[M+H]+	C15H29NO5	503050	507470	468910	445300	609240	454660	358310	293150	834940	316840	333780	387070	648060	551590	532410	74294	704960	302430	605950	688160	448680	706220	383400	44718	435110	506720	448150	-	-	-	-	-	-	--
MEDP1428	Carnitine C8:1	FA	CAR	286.201	286.201	[M+H]+	C15H27NO4	122740	127350	197510	299680	140720	765600	88447	136320	193730	121920	115130	184670	246010	186200	280940	55075	286130	120320	256840	195820	107240	127920	137970	108950	172200	162690	172330	-	-	-	-	-	-	--
MEDP1433	Carnitine ph-C1	FA	CAR	266.139	266.139	[M+H]+	C14H19NO4	2967300	2800500	2331400	1837500	2130100	1443300	2631800	2879000	2747700	1568600	2649400	2904200	1601500	1515000	3384600	1847700	2667300	3025900	2218300	2012800	2245800	2924600	2402100	808600	2032500	2399600	2356400	-	-	-	-	-	-	--
MEDP1434	Carnitine C4:DC	FA	CAR	262.128	262.128	[M+H]+	C11H19NO6	272310	259520	291240	304870	187710	192660	174650	246830	323020	289260	144180	485730	108890	220770	220990	171930	332920	201030	220150	255800	116470	172660	182210	117610	223380	207480	236560	-	-	-	-	-	-	--
MEDP1440	Carnitine C5:0	FA	CAR	246.17	246.17	[M+H]+	C12H23NO4	2306100	1818700	2583500	3014900	784120	983640	1646700	1405100	884660	621670	1753800	1683500	1723000	1559800	3341500	3526200	1985100	1074200	1535100	2001600	806690	1388500	2278800	2032400	1519900	1714400	1599000	-	-	-	-	-	-	--
MEDP1441	Carnitine C5:1	FA	CAR	244.154	244.154	[M+H]+	C12H21NO4	840600	568550	569670	565400	598900	473410	727350	925470	524550	496350	641570	598730	429290	633080	772870	838480	540190	664070	477700	757080	554480	518670	516240	422370	537020	542620	584040	-	HMDB0002366	-	-	85520	-	--
MEDP1442	Carnitine C4:0	FA	CAR	232.147	232.154	[M+H]+	C11H21NO4	30711000	28033000	18718000	24467000	10945000	15408000	11720000	17352000	25533000	12562000	28858000	19252000	17435000	20190000	19750000	12207000	26708000	15957000	15890000	33078000	11887000	19162000	17135000	8912100	17606000	18705000	19269000	-	HMDB0002013	-	-	21949	6436	--
MEDP1449	MG(0:0/22:6/0:0)	GL	MG	403.284	402.276	[M+H]+	C25H38O4	27226000	15525000	30108000	17397000	13034000	8747400	21831000	30896000	28545000	26179000	27258000	17844000	29131000	20226000	20019000	48265000	29776000	30215000	15124000	20079000	6926600	16224000	26003000	24464000	17398000	18756000	21437000	-	-	-	-	-	-	--
MEDP1451	MG(0:0/22:5/0:0)	GL	MG	405.301	404.292	[M+H]+	C25H40O4	202660	164860	211430	122890	118630	152900	244320	342700	329770	301740	358580	160280	339080	315690	299410	521040	265870	241570	183150	176220	108510	203010	447680	196620	295210	282760	311940	-	-	-	-	-	-	--
MEDP1453	MG(0:0/20:5/0:0)	GL	MG	377.3	376.261	[M+H]+	C23H36O4	2262900	1689400	2212200	1533400	2204000	1816500	2466800	4397500	2344300	1315900	2260700	1219200	2978800	3029000	3247600	12374000	3386100	4223800	1835000	1810000	1125400	3021900	4280400	8383200	3095600	3246900	3172000	-	-	-	-	-	-	--
MEDP1455	MG(20:4/0:0/0:0)	GL	MG	379.285	378.276	[M+H]+	C23H38O4	673550	571370	786280	521560	885510	855260	1077300	2367900	957370	1588400	827720	596940	2423300	2653000	1837800	7065700	1416100	1372000	788880	1027600	680530	1023400	2466600	5483300	1559400	1968600	2077400	-	-	-	-	-	-	--
MEDP1457	FFA(24:8)	-	-	367.222	366.219	[M+H]+	C24H30O3	20054000	4122400	21706000	11984000	6889100	7193400	10396000	31950000	27755000	46259000	16435000	31160000	26862000	22473000	33298000	9777700	21886000	40052000	23592000	18847000	10996000	12813000	18121000	8016300	19439000	20016000	21539000	-	-	-	-	-	-	--
MEDP1458	FFA(22:7)	FA	FFA	327.2	326.224	[M+H]+	C22H30O2	51545000	10688000	42900000	29518000	37908000	29281000	41317000	46047000	58387000	50763000	61914000	66818000	50205000	45601000	34709000	33755000	58079000	59023000	28951000	49791000	33424000	42608000	19705000	20716000	43109000	42698000	43815000	-	-	-	-	-	-	--
MEDP1459	Epoxy eicosapentaenoic acid	FA	FFA	317.212	316.203	[M+H]+	C20H28O3	3965200	181140	2055700	1848700	2186900	1714100	3221100	1556000	2245200	2638500	2280100	3873900	3766900	3129500	3431500	1735400	3439400	5128500	2302700	2839700	2543100	2430200	471640	984400	2458600	2441800	2566100	-	-	-	-	-	-	--
MEDP1465	(2S,3S)-butane-2,3-diol	Alcohol and amines	Alcohols	73.064	90.0681	[M-H2O+H]+	C4H10O2	967540	562430	519110	514400	226450	299290	311040	373840	1180700	451750	681490	545090	415500	427850	364020	220140	755100	994910	384410	635570	344890	319300	296710	210370	427120	432030	448370	-	-	439888	19132-06-0	-	-	--
MEDP1467	5-Methyl-2'-deoxycytidine	Nucleotide And Its metabolomics	Nucleotide and Its metabolomics	242	241.106	[M+H]+	C10H15N3O4	176510	183740	268440	380820	288170	113660	281980	238780	252450	315130	325910	257930	422540	422130	248300	150970	225460	196950	518580	237380	397890	282030	350520	57439	316950	271630	245140	C03592	HMDB0002224	440055	838-07-3	27964	-	--
MEDP1470	Diethyl 2-methyl-3-oxosuccinate	Aldehyde,Ketones,Esters	Aldehydes	203	202.2	[M+H]+	C9H14O5	52243	66435	54724	48271	51019	40996	52702	53598	63250	63794	48912	62842	46848	63594	57594	66709	66938	45661	54756	48161	51546	50385	43835	48059	54180	59508	51535	-	HMDB0032306	97750	759-65-9	16879	-	--
MEDP1472	N'-Methyl-2-pyridone-5-carboxamide	Heterocyclic compounds	Pteridines and derivatives	153	152.059	[M+H]+	C7H8N2O2	208040	184260	289480	296700	198660	297790	224140	229740	261090	302580	247030	245710	68224	276370	196610	248740	172740	202180	297410	258260	162830	207300	178620	302560	223700	252180	254850	-	HMDB0004193	69698	701-44-0	27410	7025	--
MEDP1479	Theophylline	Heterocyclic compounds	Heterocyclic compounds	181	180.065	[M+H]+	C7H8N4O2	30812	13721	8725.2	14596	8778.6	11763	13897	10830	12148	8290.9	12996	14994	7576.9	10531	10022	8813.1	12368	3979.2	8509.5	14874	3888	10155	15565	8245.5	15086	13331	6023.9	C07130	HMDB0001889	2153	58-55-9	28177	1458	ko00232,ko01100
MEDP1480	Anserine	Amino acid and Its metabolomics	Small Peptide	241	240.122	[M+H]+	C10H16N4O3	76272	114620	132990	195420	71139	64362	132510	45096	116560	66701	98568	119200	131040	85382	57448	74256	97134	57361	98490	84129	87498	49403	74954	71911	81762	110990	106480	C01262	HMDB0000194	112072	584-85-0	18323	5209	ko00340,ko00410,ko01100
MEDP1488	SDMA	Organic acid And Its derivatives	Organic acid And Its derivatives	203	202.25	[M+H]+	C8H18N4O2	4363600	3121500	3410100	3409100	1414600	3450200	1363200	2319800	3640100	3247700	3563000	2459900	1840300	1707800	1345000	1701600	3357700	5922200	2691100	3454300	3025300	2217500	1310400	2764300	2934800	2426300	2923100	-	HMDB0003334	169148	30344-00-4	25682	6891	--
MEDP1490	Cis-4-Hydroxy-D-Proline	Amino acid and Its metabolomics	Amino acid derivatives	132	131.058	[M+H]+	C5H9NO3	1965300	2389700	2308000	2172500	2734500	2912500	2879100	2588700	2182300	2243500	2155300	2353500	1255000	2456500	2380800	2600100	1841500	1873300	2113900	2166700	2492300	2191000	2237900	2150900	2494300	2388400	2194200	C03440	HMDB0060460	440014	2584-71-6	16231	-	ko00330,ko01100
MEDP1491	Methylguanidine	Alcohol and amines	Amines	74.07	109.56	[M+H]+	C2H8ClN3	115700	62928	65515	93496	53709	44038	68407	72532	112250	81977	89263	61108	92854	51333	67141	55251	79045	116350	64526	68365	58364	50287	67156	72451	89240	81246	78173	C02294	-	146724	21770-81-0	-	-	--
MEDP1493	N6-methyladenosine	Nucleotide And Its metabolomics	Nucleotide and Its metabolomics	282.119	281.112	[M+H]+	C11H15N5O4	257650	293140	265970	204430	157050	269530	199540	237750	264660	288550	319890	250670	201500	150900	191970	162980	220860	384130	157740	265960	312640	206400	154400	218850	294280	247840	233040	-	HMDB0004044	102175	1867-73-8	21891	-	--
MEDP1498	8-Azaguanine	Nucleotide And Its metabolomics	Nucleotide and Its metabolomics	153	152.11	[M+H]+	C4H4N6O	1123400	1039000	2167100	2302400	1835700	1679200	1682900	1782100	1152600	1570700	1286400	2393000	2144600	1855600	2255800	2384700	1630500	1286000	1870300	2121900	2937000	1755700	2159800	2688600	2288300	2173700	1809100	-	-	135403646	134-58-7	-	-	--
MEDP1499	All trans-Retinal	CoEnzyme and vitamins	CoEnzyme and vitamins	285	284.214	[M+H]+	C20H28O	1870900	586140	6360300	4362200	269080	293160	481530	420190	1958700	527950	2290800	4571300	3027300	802740	281300	558430	1397200	1964400	715900	1637400	177440	332110	916640	308320	1664300	1669100	1604400	C00376	HMDB0001358	638015	116-31-4	17898	-	ko00830,ko01100,ko04744,ko04977
MEDP1500	16-Dehydroprogesterone	Hormones and hormone related compunds	Hormones and hormone related compunds	313	312.209	[M+H]+	C21H28O2	189060	128910	70411	55107	21426	59840	19044	69068	83224	55328	85470	157860	24308	9	51686	29971	95112	70298	31041	76943	77248	63097	36810	17505	62918	57804	55817	C03207	HMDB0000995	101964	1096-38-4	18204	5926	--
MEDP1501	Isocytosine	Nucleotide And Its metabolomics	Nucleotide and Its metabolomics	112	111.1	[M+H]+	C4H5N3O	1593400	1051800	2230000	2903100	736230	1361900	1280200	1023700	1903400	1672000	1374900	1411800	1837200	1645000	1074500	1234600	1264400	2378500	2124700	1475700	1179900	1395700	893380	1544300	1588500	1558500	1491900	-	-	66950	108-53-2	-	-	--
MEDP1506	Leu-Val	Amino acid and Its metabolomics	Small Peptide	231	230.163	[M+H]+	C11H22N2O3	1309300	104940	109650	87268	20725	28598	72639	132820	793790	82225	114830	134250	113900	74395	78177	40478	236360	1016500	89755	231620	63405	102430	75019	37358	170820	208650	180170	-	HMDB0029131	6993116	13588-95-9	-	-	--
MEDP1508	Phe-Met	Amino acid and Its metabolomics	Small Peptide	297	296.119	[M+H]+	C14H20N2O3S	1121400	216210	166170	187480	73715	121990	83742	168700	736760	154700	179340	164060	157210	104030	85957	125660	209910	616690	118760	204800	104500	119350	92954	113290	253970	251130	246150	-	-	7010506	15080-84-9	-	-	--
MEDP1509	Glu-Met	Amino acid and Its metabolomics	Small Peptide	279	278.094	[M+H]+	C10H18N2O5S	3323600	8951900	4385500	1154300	1282400	1964600	1090800	2200200	6406600	4409000	3818200	2056300	1701000	735180	1521800	1172500	3792500	10521000	644360	1276800	1669800	2558000	1203300	618900	2773700	2943300	2596200	-	HMDB0028825	6426949	4423-22-7	73507	-	--
MEDP1511	Met-Glu	Amino acid and Its metabolomics	Small Peptide	279	278.094	[M+H]+	C10H18N2O5S	3323600	8951900	4385500	1154300	1282400	1964600	1090800	2200200	6406600	4409000	3818200	2056300	1701000	735180	1521800	1172500	3792500	10521000	644360	1276800	1669800	2558000	1203300	618900	2773700	2943300	2596200	-	-	7015689	14517-44-3	-	-	--
MEDP1512	Phe-Val	Amino acid and Its metabolomics	Small Peptide	265	264.147	[M+H]+	C14H20N2O3	966860	218390	97563	101570	42694	28031	60992	153010	819830	69642	68928	111750	106960	54880	119080	43353	167000	616510	70766	138150	50104	74594	54079	39116	155540	150860	170480	-	HMDB0029008	4096934	-	-	-	--
MEDP1513	Carnitine C9:1	FA	CAR	300.217	299.21	[M+H]+	C16H29NO4	55004	80793	59953	44450	59122	84277	37606	26643	67727	32102	34206	61845	88068	50228	51674	31047	62987	25946	44609	38047	22075	49292	73619	11368	47993	43161	53509	-	-	-	-	-	-	--
MEDP1604	Indole-3-acetonitrile	-	-	203.08	156.069	[M+HCOO+2H]+	C10H8N2	4291300	2176800	2114100	2183100	746620	1128300	1176500	2366200	5184800	1650200	2107600	2031500	2068900	1361200	1705000	946140	2954000	4525200	1527600	2611200	1310100	1320900	1432800	630340	1877000	2016100	2018100	C02938	HMDB06524	351795	771-51-7	17566	-	ko00380,ko01100
MEDP1614	Isopentenyl pyrophosphate	-	-	515.004	246.006	[2M+Na]+	C5H12O7P2	4158800	4170000	4489100	5234600	5631000	6020200	6116600	4720800	4384400	4437700	4900900	4245300	5014900	5138400	5354700	3964900	6313200	4495600	4751000	5423000	5698700	5481600	5707700	6037500	4487000	6107000	6902100	C00129	HMDB0001347	1195	358-71-4	16584	6181	ko00900,ko01100,ko04216
MEDP1628	17α-Ethinylestradiol	Hormones and hormone related compunds	Hormones and hormone related compunds	297.186	296.178	[M+H]+	C20H24O2	428480	27657	125350	105020	163620	213540	307760	326910	352910	405180	336980	491560	478680	482410	250570	249420	319390	311880	169860	342200	268660	233670	75978	158960	544270	245570	247920	-	HMDB0001926	5991	57-63-6	4903	6392	--
MEDP1644	Aniline	Alcohol and amines	Amines	94.065	93.0578	[M+H]+	C6H7N	234400	363150	214490	221440	363090	148210	167430	270590	287450	109940	227410	174790	236790	141150	333020	216410	351980	288720	107630	360000	244100	268180	174860	175450	213300	210160	213970	C00292	HMDB0003012	6115	62-53-3	17296	489	--
MEDP1650	Allopregnanolone	Hormones and hormone related compunds	Hormones and hormone related compunds	319.264	318.256	[M+H]+	C21H34O2	207950	9	114300	98034	177680	165540	287520	232620	156850	304930	169710	191870	309190	375960	334170	212210	185470	229300	94534	237810	195840	176020	72703	80716	200270	262750	170200	C13712	HMDB0001449	92786	516-54-1	50169	-	ko00140
MEDP1651	MG(18:1/0:0/0:0)	GL	MG	357.301	356.293	[M+H]+	C21H40O4	184340	48502	123920	66247	52089	52183	137120	123080	179960	98916	152400	123510	72926	182460	182910	75974	245190	412190	80671	140030	46742	132080	170790	50965	118950	177140	165180	-	-	5283468	111-03-5	-	-	--
MEDP1653	Glu-Glu	Amino acid and Its metabolomics	Small Peptide	277.102	276.096	[M+H]+	C10H16N2O7	203590	124090	154960	159020	188680	208680	182660	234170	264560	176490	179680	222290	114050	266250	189310	204480	193320	262020	234020	181680	275240	225050	227620	205790	239910	189160	217090	C05282	HMDB0011737	92865	1116-22-9	73705	-	--
MEDP1654	1-Methyladenosine	Nucleotide And Its metabolomics	Nucleotide and Its metabolomics	282.119	281.112	[M+H]+	C11H15N5O4	257650	293140	265970	204430	157050	269530	199540	237750	264660	288550	319890	250670	201500	150900	191970	162980	220860	384130	157740	265960	312640	206400	154400	218850	294280	247840	233040	C02494	-	27476	15763-06-1	-	-	--
MEDP1657	PC(O-16:0/0:0)	GP	PC-O	482.36	481.353	[M+H]+	C24H52NO6P	474220000	466080000	392300000	291950000	111380000	193760000	285990000	427170000	457110000	480640000	303190000	399690000	370770000	385300000	296470000	179950000	431740000	376590000	406500000	285440000	144620000	228020000	344250000	33168000	356850000	370940000	367810000	C13903	-	162126	52691-62-0	-	-	--
MEDP1658	LPC(O-18:1/0:0)	GP	LPC	508.376	507.369	[M+H]+	C26H54NO6P	212980000	99002000	97131000	69074000	22987000	28565000	72520000	173490000	166380000	225240000	67446000	137020000	131200000	147730000	121040000	49166000	140000000	108580000	108230000	86598000	20192000	58308000	83139000	6570200	106460000	109800000	111750000	-	-	24779510	87907-66-2	-	-	--
MEDP1659	LPC(O-0:0/18:0)	GP	LPC	510.4	509.385	[M+H]+	C26H56NO6P	216430000	75657000	75439000	60008000	22550000	24771000	103360000	221490000	111720000	101460000	84397000	125370000	122560000	125270000	80645000	66790000	161490000	47437000	60721000	73368000	28817000	71998000	75717000	15601000	110370000	108970000	106240000	-	-	-	-	-	-	--
MEDP1662	NE,NE,NE-TRIMETHYLLYSINE	Amino acid and Its metabolomics	Amino acid derivatives	189.159	188.153	[M+H]+	C9H20N2O2	4704700	4222100	3225800	4117800	6725000	9064500	9783800	6078600	4617300	3609700	3194900	3628500	6036800	8858600	12549000	8912400	5014800	4602700	4536600	4644200	6306300	8346400	8498400	10583000	6252500	6534500	6046600	C03793	-	40120	-	-	-	ko00310,ko01100
MEDP1663	N,N-Dimethylarginine	Amino acid and Its metabolomics	Amino acid derivatives	203.15	202.143	[M+H]+	C8H18N4O2	4038900	2526300	2713500	2992900	1458600	2518000	1159400	1892300	3007200	2710400	2759400	1962300	2336900	1357300	1115000	1596500	2557000	5301200	2589600	2916200	4212500	1831200	1132300	3197200	2282800	3116200	2464700	C03626	HMDB0001539	123831	30315-93-6	17929	6309	--
MEDP1665	Carnitine C3:0	FA	CAR	218.14	217.131	[M+H]+	C10H19NO4	5170400	5417800	6856400	5353000	5874500	8118000	4214300	5960500	6337100	4626900	5720600	6324800	4983200	4489900	5611000	4485900	6853800	5063000	3585400	5556900	2814000	5271900	4649400	4162700	4342100	5561500	5073000	C03017	HMDB0000824	107738	17298-37-2	28867	5787	--
MEDP1667	Phe -Glu	Amino acid and Its metabolomics	Small Peptide	295.127	294.122	[M+H]+	C14H18N2O5	29759000	23452000	15854000	8288500	3920800	5080900	9516300	19326000	27304000	9651100	6996200	11027000	13350000	6664000	14086000	3082100	18021000	25886000	4875100	14973000	3626800	13192000	9058400	1240800	11360000	11342000	11784000	-	-	151134	3617-45-6	-	-	--
MEDP1670	Gly-Gly-Phe	Amino acid and Its metabolomics	Small Peptide	280.129	279.122	[M+H]+	C13H17N3O4	9541300	3431500	5122000	4495900	2109300	2158400	2590500	6356600	10268000	3896000	6428500	7733400	5230200	5488400	3398500	1559300	6235900	10979000	5122000	7092500	1744100	3244300	2622200	908850	4585700	5097700	4729600	-	-	6993373	6234-26-0	-	-	--
MEDP1676	Phe-Val-Asp	Amino acid and Its metabolomics	Small Peptide	380.18	379.174	[M+H]+	C18H25N3O6	327260	99188	106890	58365	9209.7	25650	37167	169960	329480	94054	84983	89720	151700	48369	65742	31293	155770	334560	71834	91009	16588	57118	50563	12868	98916	115350	86483	-	-	-	-	-	-	--
MEDP1678	Thr-Val-Leu	Amino acid and Its metabolomics	Small Peptide	332.217	331.211	[M+H]+	C15H29N3O5	2681300	79306	167100	80163	33171	29645	98583	367000	1243200	55876	76168	119360	316580	104760	184260	62270	332340	1907000	111220	207870	24258	107210	56419	34640	302430	354370	374800	-	-	49864481	-	-	-	--
MEDP1680	Thr-Leu-Ile	Amino acid and Its metabolomics	Small Peptide	346.233	345.226	[M+H]+	C16H31N3O5	657190	24681	660430	479040	15117	29338	44931	78071	307360	360230	38336	572120	295580	17073	63703	34144	90349	211500	17977	25153	9	9	9	381700	186570	156010	197660	-	-	-	-	-	-	--
MEDP1681	Leu-Gly-Leu	Amino acid and Its metabolomics	Small Peptide	302.207	301.2	[M+H]+	C14H27N3O4	4515500	73787	109900	57898	20347	17005	89342	381050	1924500	74776	57127	103950	259540	68311	167740	28185	286440	1900900	39097	205210	21148	65255	34895	15550	341820	331640	338470	-	-	88047	19408-48-1	-	-	--
MEDP1682	Leu-Gly-Phe	Amino acid and Its metabolomics	Small Peptide	336.192	335.185	[M+H]+	C17H25N3O4	833860	38532	74024	69717	60285	40124	96075	131450	426580	62394	67922	109390	127040	104350	119930	63410	143330	502110	92909	137230	54586	89556	131920	57375	131730	145060	152640	-	-	-	-	-	-	--
MEDP1685	Phytosphingosine	SL	SM	318.3	317.293	[M+H]+	C18H39NO3	2913800	2735900	2909700	2790400	2733700	2638300	3286300	3039500	3474400	3822300	2704300	3544800	2894800	2984400	2963800	2532000	2977300	2915600	3349300	3663300	3087400	2879500	2840200	2539900	5707100	6391000	6174800	C12144	HMDB0004610	122121	554-62-1	46961	7066	ko00600,ko01100
MEDP1686	LPE(15:0/0:0)	GP	LPC	440.277	439.27	[M+H]+	C20H42NO7P	152180	114840	77293	55530	40497	66109	42743	153040	96399	73689	87764	225090	45597	26485	106850	23101	139780	32319	32207	126170	95468	66912	62984	50268	75215	79483	76743	-	HMDB0011502	52925150	-	-	-	--
MEDP1691	LPC(0:0/17:0)	GP	LPC	510.353	509.348	[M+H]+	C25H52NO7P	7745300	8175900	7236600	7254300	7842800	7221500	8919700	7979900	6755100	6509700	8822200	9017900	8369900	8723900	7894900	8474000	6605100	9120400	7943300	9420100	9356200	7489200	8142700	7929100	7229700	7178500	7873400	-	-	-	-	-	-	--
MEDP1692	LPC(0:0/15:0)	GP	LPC	482.322	481.317	[M+H]+	C23H48NO7P	7648900	2194700	3447600	3972000	1467900	1963000	5938500	5547400	5269400	2176000	6351700	6940400	7510600	9734900	4862700	8229700	7186700	6305900	2588400	8310000	2453700	4247500	2986600	1669400	5300800	5394900	5315000	-	-	-	108273-89-8	-	-	--
MEDP1695	LPC(O-16:1/0:0)	GP	LPC-O	480.344	479.338	[M+H]+	C24H50NO6P	222640000	174580000	162670000	129740000	50776000	101980000	105460000	206910000	206660000	274170000	114010000	213830000	170200000	166510000	129320000	105580000	212730000	155840000	204580000	127930000	65831000	93678000	140020000	25345000	151550000	163370000	167830000	-	-	-	97802-53-4	-	-	--
MEDP1698	Sphingosyl-phosphocholine	SL	SM	506.312	465.346	[M+K]+	C23H50N2O5P	47954000	30702000	26281000	16595000	4630200	6112400	14610000	24301000	41807000	53691000	15741000	24843000	30393000	30964000	25255000	11543000	34287000	25376000	23254000	17462000	5856800	13692000	20959000	2045200	23916000	23460000	23996000	-	-	-	-	-	-	--
MEDP1699	LPC(0:0/16:1)	GP	LPC	494.315	493.317	[M+H]+	C24H48NO7P	14176000	4538800	6984800	8711000	3821800	5290500	15133000	7541500	9644600	2344300	15748000	15341000	18498000	20100000	16023000	18675000	20127000	10960000	5452600	21611000	9466200	14096000	8358400	4757200	12802000	12455000	12925000	-	-	-	-	-	-	--
MEDP1700	LPC(0:0/18:0)	GP	LPC	524.363	523.364	[M+H]+	C26H54NO7P	128890000	57763000	89132000	100980000	33161000	43739000	97834000	74351000	95323000	43299000	121240000	118780000	128470000	121510000	89400000	76903000	94160000	116410000	68231000	108720000	50060000	73252000	73175000	22480000	92954000	97593000	89897000	-	-	-	-	-	-	--
MEDP1701	LPC(0:0/18:1)	GP	LPC	522.347	521.348	[M+H]+	C26H52NO7P	12902000	6020800	10233000	11973000	7861700	10941000	20114000	11392000	11480000	4682200	25483000	18038000	20947000	25940000	26907000	18473000	18228000	23728000	6453100	23502000	17204000	17772000	10531000	8603700	19413000	19454000	16573000	-	-	-	-	-	-	--
MEDP1702	LPC(0:0/20:1)	GP	LPC	550.37	549.379	[M+H]+	C28H56NO7P	16917000	8629500	9342200	9776700	5794900	6559800	22938000	12564000	13807000	3199100	16390000	21870000	24063000	34276000	20139000	18131000	17402000	13310000	6931300	16011000	5543700	12041000	13496000	2390300	16479000	17316000	15468000	-	-	-	-	-	-	--
MEDP1705	(E)-Guggulsterone	CoEnzyme and vitamins	CoEnzyme and vitamins	313.217	312.209	[M+H]+	C21H28O2	194170	120110	90265	85306	27510	47995	9	93262	75517	54176	118570	186810	27759	18980	75059	15919	128280	51963	69750	106800	68365	84538	44184	40018	84031	60701	56531	-	-	6439929	39025-24-6	-	-	--
MEDP1712	1-Methylguanosine	Nucleotide And Its metabolomics	Nucleotide and Its metabolomics	298.114	297.107	[M+H]+	C11H15N5O5	3150500	2509100	4803500	4347700	1206200	6234200	3358300	3090800	5015800	4188400	6366100	3969900	6757500	2916500	3573600	5016200	4721000	4445600	7674900	4167800	2987000	5484400	3676100	4341100	4047700	4032100	4158400	-	HMDB0001563	96373	2140-65-0	19062	6324	--
MEDP1713	1-Methylinosine	Nucleotide And Its metabolomics	Nucleotide and Its metabolomics	283.104	282.096	[M+H]+	C11H14N4O5	78071	82371	67721	118860	42174	79611	50473	83728	109520	80360	96116	77136	77393	42808	62016	41380	117000	85907	145620	87266	93144	87296	58770	115020	89955	97930	79168	C12317	HMDB0002721	65095	2140-73-0	19065	3780	--
MEDP1717	2'-O-methylcytidine	Nucleotide And Its metabolomics	Nucleotide and Its metabolomics	258.11	257.101	[M+H]+	C10H15N3O5	185430	129080	116850	129010	58030	616850	47136	86268	212610	128250	118760	134540	62097	79829	88611	61696	137090	190070	115860	189570	77708	85087	82468	93005	97592	145690	159140	-	-	145710370	70475-20-6	-	-	--
MEDP1718	2-O-Methylcytosine	Heterocyclic compounds	Heterocyclic compounds	126.066	125.059	[M+H]+	C5H7N3O	88581	88619	170220	180410	157250	55196	172870	125130	144770	148340	204150	118110	176370	242730	143700	91917	114290	118790	222240	102900	176650	175160	189900	20044	156770	166440	165720	C22293	HMDB0004339	160679	3289-47-2	70854	-	--
MEDP1719	2'-O-methylguanosine	Nucleotide And Its metabolomics	Nucleotide and Its metabolomics	298.114	297.107	[M+H]+	C11H15N5O5	3150500	2509100	4803500	4347700	1206200	6234200	3358300	3090800	5015800	4188400	6366100	3969900	6757500	2916500	3573600	5016200	4721000	4445600	7674900	4167800	2987000	5484400	3676100	4341100	4047700	4032100	4158400	-	-	135406950	2140-71-8	-	-	--
MEDP1720	2-Phenylglycine	Amino acid and Its metabolomics	Amino acid derivatives	152.065	151.063	[M+H]+	C8H9NO2	26050	21021	32650	29835	10793	14207	20080	33873	43283	18477	20916	14429	9935.8	23755	20644	13012	36856	30870	14513	23214	21742	5885.7	18603	13840	40599	22779	21772	-	HMDB0002210	3866	2835-06-5	55484	6549	--
MEDP1723	3-Amino-2-piperidinone	Heterocyclic compounds	Heterocyclic compounds	115.086	114.079	[M+H]+	C5H10N2O	106800	100390	104860	79781	79656	79076	87847	110640	158670	96144	40985	52914	121550	90180	118990	76516	162400	106880	69913	85537	121710	77733	93996	202100	139210	121530	106440	C00182	HMDB0000323	5200225	1892-22-4	76341	5312	ko04922
MEDP1735	2,6-Diamino-5-hydroxyhexanoic acid	Amino acid and Its metabolomics	Amino acid derivatives	163.108	162.1	[M+H]+	C6H14N2O3	203280	231000	148610	105170	105190	137570	118820	126490	197780	148870	151850	187220	111870	117800	146250	67675	181190	164700	130290	143200	106940	120680	149350	117890	170020	144120	157470	C16741	-	1029	13204-98-3	-	-	ko00310,ko01100
MEDP1737	5α-Pregnane-3,20-dione	CoEnzyme and vitamins	CoEnzyme and vitamins	317.248	316.24	[M+H]+	C21H32O2	1766300	65111	809210	820470	793180	638250	1246400	673930	818300	1119800	904140	1668700	1386800	1289500	1330400	622540	1311000	2021800	929790	1159700	1062100	977340	167980	365910	1027100	939670	1000100	C03681	HMDB0003759	92810	566-65-4	28952	6981	ko00140
MEDP1740	Acrylamide	Alcohol and amines	Amines	72.043	71.0371	[M+H]+	C3H5NO	1636100	979130	891180	838560	310450	438210	263310	760980	1815600	703110	1097900	880010	408270	627890	672110	450120	1141400	1781800	638570	1059600	998000	467040	512650	263110	793340	1693500	899200	C01659	HMDB0004296	6579	79-06-1	28619	-	--
MEDP1741	Agmatine	Alcohol and amines	Polyamines	131.129	130.122	[M+H]+	C5H14N4	3183400	3406400	3461600	3160700	3549500	3372700	3479200	3370300	3468500	3324600	3808100	3545000	3035100	3613700	3477400	3513600	2798800	2991800	3170700	3425700	4031600	3196100	3448900	3282800	3325000	3868300	3252900	C00179	HMDB0001432	199	306-60-5	17431	3523	ko00330,ko01100
MEDP1742	Ala-Phe	Amino acid and Its metabolomics	Small Peptide	237.124	236.116	[M+H]+	C12H16N2O3	5999900	1444100	1944100	1389100	942660	660480	1194600	2316600	3653300	1593900	2449800	1583300	1190800	978000	931470	717860	2655100	3526500	1378900	2917300	707900	1241500	1218400	539700	2018400	2133300	2218200	C05770	HMDB0028694	96814	3061-90-3	73807	-	ko00860,ko01100
MEDP1744	Astaxanthin	Others	Others	597.01	596.387	[M+H]+	C40H52O4	2808100	2897200	3136600	3587700	3973800	4370800	4723400	3482100	3254500	3024200	3263200	3404800	3832100	3772700	3722800	3147300	4297600	3410800	3502000	3937900	4360000	4045300	4380400	4646000	3159200	4417000	5110100	C08580	HMDB0002204	5281224	472-61-7	40968	3671	--
MEDP1749	Cytidine-5'-diphosphate	Nucleotide And Its metabolomics	Nucleotide and Its metabolomics	426.986	403.018	[M+Na]+	C9H15N3O11P2	520110	890050	760700	894370	1275500	2147600	1211600	1324600	490760	1087000	1044100	797320	1235200	1844000	1462000	2665800	1264700	460940	932580	1021800	1108800	1340300	1417700	3530000	1143700	801070	1133100	-	-	6132	63-38-7	-	-	--
MEDP1750	L-Allothreonine	Amino acid and Its metabolomics	Amino acid derivatives	120.1	119.058	[M+H]+	C4H9NO3	25300000	14946000	20135000	24507000	12426000	13746000	16059000	13644000	24220000	17077000	20006000	16384000	15978000	15530000	12726000	14880000	16110000	24999000	16909000	20244000	11002000	11320000	10209000	16138000	17041000	15489000	18091000	-	HMDB0004041	99289	28954-12-3	28718	7007	--
MEDP1763	Guanidine	Alcohol and amines	Polyamines	60.0596	59.0483	[M+H]+	CH5N3	50728	49040	53126	60966	55076	33410	45745	68422	48479	55534	59962	46198	47149	62125	42074	31222	47140	58352	69957	51291	46740	38455	29396	52041	42599	56404	46720	C17349	HMDB0001842	3520	50-01-1	42820	6342	--
MEDP1766	Val-Tyr	Amino acid and Its metabolomics	Small Peptide	281.16	280.142	[M+H]+	C14H20N2O4	2722500	287210	191070	110060	31349	23380	44399	237950	1489200	112280	141910	128410	36320	37057	64012	33800	303930	1768400	129610	249460	24819	69393	44368	6590.2	371630	307010	359200	-	-	7009555	3061-91-4	-	-	--
MEDP1770	Jasmone	Aldehyde,Ketones,Esters	Ketones	165.128	164.12	[M+H]+	C11H16O	273600	139270	110340	91429	107030	107800	89386	119990	88653	142960	97600	150270	52389	81024	66042	84514	74233	73987	102900	220190	110400	170170	73204	76031	86263	77104	67559	C08490	HMDB0035601	1549018	488-10-8	-	-	--
MEDP1771	Ala-gln	Amino acid and Its metabolomics	Small Peptide	218.115	217.106	[M+H]+	C8H15N3O4	459260	167220	151170	72969	53290	40877	139350	145210	246250	100140	104510	135420	99255	54698	96552	31140	131490	366730	78205	133080	48563	157560	84056	15417	174980	181430	196160	-	HMDB0028685	123935	39537-23-0	73788	-	--
MEDP1773	Leucyl-phenylalanine	Amino acid and Its metabolomics	Small Peptide	279.171	278.163	[M+H]+	C15H22N2O3	1716300	250600	196060	109770	64021	68581	94946	202730	943580	135480	153010	120950	94911	39982	73699	54761	200710	1053200	101180	247010	39132	102240	72114	31305	238530	297810	246550	-	HMDB0013243	6992310	3063-05-6	73585	-	--
MEDP1776	Leu-Ala	Amino acid and Its metabolomics	Small Peptide	203.14	202.132	[M+H]+	C9H18N2O3	2492600	292650	356750	254100	125970	99822	175600	337500	1109000	255330	310020	249360	212170	118690	156640	103460	418000	1179900	225850	355170	88152	197910	152300	54159	398840	373860	358690	-	HMDB0028922	81721	7298-84-2	-	-	--
MEDP1778	L-Norvaline	Amino acid and Its metabolomics	Amino acids	118.087	117.079	[M+H]+	C5H11NO2	73876000	44852000	41557000	39717000	16794000	21960000	21906000	34298000	78422000	31245000	49115000	38338000	31626000	26301000	27657000	19266000	48794000	74465000	29128000	46819000	25302000	26283000	21576000	13151000	36915000	34996000	37418000	C01826	-	65098	6600-40-4	-	-	--
MEDP1779	LPC(13:0/0:0)	GP	LPC	454.293	453.286	[M+H]+	C21H44NO7P	800710	505910	505800	293470	86896	138680	289220	335270	867450	402200	320900	654460	594930	387850	227030	217490	713420	347940	403380	401460	83415	243050	420730	25339	370060	365440	439640	-	-	24779450	20559-17-5	-	-	--
MEDP1780	Leu-Phe	Amino acid and Its metabolomics	Small Peptide	279.171	278.163	[M+H]+	C15H22N2O3	4612600	632370	423480	259530	85925	153910	204900	530990	3143600	252110	268460	339590	296130	151770	283970	88921	583990	2805700	235490	483200	135740	274810	171890	50813	648660	686470	662300	-	-	76808	3303-55-7	-	-	--
MEDP1782	Medroxyprogesterone	CoEnzyme and vitamins	CoEnzyme and vitamins	345.244	344.235	[M+H]+	C22H32O3	123870	44853	46647	31348	60159	144370	121760	199450	145750	178390	191380	239740	314700	333070	208070	179920	132850	87776	75771	121080	203190	148400	52386	170610	103960	145660	124020	C07119	HMDB0001939	10631	520-85-4	6715	1094	--
MEDP1787	N4-Acetylcytidine	Nucleotide And Its metabolomics	Nucleotide and Its metabolomics	286.103	285.096	[M+H]+	C11H15N3O6	233440	94608	235620	252510	67028	552360	366690	231130	260210	235440	355100	245130	577260	191560	269110	407990	242220	247830	577610	240500	81106	362130	366890	383280	298520	281840	301650	-	HMDB0005923	107461	3768-18-1	70989	-	--
MEDP1788	N4-Acetylcytidine triphosphate	Nucleotide And Its metabolomics	Nucleotide and Its metabolomics	526.431	524.995	[M+H]+	C11H18N3O15P3	9904800	9944500	9162000	11618000	10480000	12301000	10681000	9596600	10387000	11832000	11631000	9170100	9662200	9508500	10394000	10820000	10582000	10632000	10680000	9953400	9818800	11421000	9882000	10675000	10338000	8793600	10311000	-	-	90117875	-	-	-	--
MEDP1791	Nicotinamide riboside (chloride)	Nucleotide And Its metabolomics	Nucleotide and Its metabolomics	255.097	290.067	[M-Cl]+	C11H15ClN2O5	88181	69065	253950	266600	91584	79080	82562	102060	94443	82447	128540	199060	122520	122570	81535	100310	147520	152120	118880	160650	92611	108970	115450	122940	111310	121360	130200	-	HMDB0000855	90480033	23111-00-4	15927	5818	--
MEDP1795	Palmitoylethanolamide（(PEA）	Alcohol and amines	Amines	300.291	299.5	[M+H]+	C18H37NO2	2008300	1212000	1644900	2423700	1137500	1345700	1038000	1468100	1179700	950390	1898900	1744200	1335500	1110400	1166100	1774400	2790500	3128800	2018000	2043100	1566700	1810600	1833500	2208200	1610900	1649400	1683900	C16512	HMDB0002100	4671	544-31-0	71464	-	ko04080
MEDP1796	Perillyl alcohol	Alcohol and amines	Alcohols	153.126	152.12	[M+H]+	C10H16O	21970	21911	35656	28569	21461	15085	15939	36236	29291	27801	25386	62185	41968	48366	20487	19060	39034	55843	33018	34658	22493	17206	10990	23912	41218	29647	44419	C02452	HMDB0003634	10819	536-59-4	15420	6969	--
MEDP1802	Stachydrine	Organic acid And Its derivatives	Organic acid And Its derivatives	144.106	143.095	[M+H]+	C7H13NO2	466720	773540	598650	504450	461200	467830	431170	440600	576720	407360	552050	660910	369600	410150	473340	475440	531850	427190	505040	586270	359690	334980	327930	145430	487130	415090	473790	C10172	HMDB0004827	115244	471-87-4	35280	7089	--
MEDP1814	2,5-Dimethyl-2,3-dihydrofuran-3-one	Heterocyclic compounds	Heterocyclic compounds	113.059	112.13	[M+H]+	C6H8O2	226960	561370	1596500	1633500	2149100	1663200	1589300	991240	304540	546220	1699400	301030	1739600	1797400	1629400	1745700	809400	1225400	2077700	2090100	1903000	2142100	1708400	1697400	1080500	1331400	1617300	-	HMDB0032233	85730	14400-67-0	-	-	--
MEDP1822	Bergaptol	Benzene and substituted derivatives	Benzene and substituted derivatives	203.034	202.163	[M+H]+	C11H6O4	206040	213830	177460	224440	194740	156090	209120	174560	164190	194880	161760	202480	168920	186410	172180	179010	182710	149270	170860	150500	203270	151230	231110	197230	184840	178050	160330	C00758	HMDB0013679	5280371	486-60-2	17377	-	--
MEDP1829	Cyperotundone	Aldehyde,Ketones,Esters	Ketones	219.017	218.33	[M+H]+	C15H22O	40590	57602	90491	116020	165340	140690	91516	79937	83626	57561	86160	71782	106880	73796	76058	130810	96361	86849	128400	91908	147040	120310	136210	192240	94923	79402	78793	-	-	12308614	3466-15-7	-	-	--
MEDP1849	Ala-Val-Ala	Amino acid and Its metabolomics	Small Peptide	260.161	259.153	[M+H]+	C11H21N3O4	296330	29629	59410	51322	24529	14024	40445	82927	144590	48936	46064	35474	35138	36368	22403	30488	70326	189780	41023	72138	9	47434	41133	9	105850	71608	49985	-	-	9813836	-	-	-	--
MEDP1850	Arg-Leu	Amino acid and Its metabolomics	Small Peptide	288.202	345.224	[M+H]+	C12H25N5O3	3652200	436390	335590	307150	107680	74746	179210	684410	1865900	247630	413330	352410	110880	227800	283240	57931	547580	2294800	207000	680650	92025	126150	118290	27027	747880	567190	608430	-	HMDB0028713	6992563	1188-24-5	73815	-	--
MEDP1851	Asp-Tyr	Amino acid and Its metabolomics	Small Peptide	297.108	296.101	[M+H]+	C13H16N2O6	365840	68705	69284	41068	25410	31901	58419	71882	143720	19808	88895	30167	9486.6	20408	46017	17167	99061	317410	45023	114660	25358	70521	21155	9	100670	106580	84212	-	HMDB0028765	152455	22840-03-5	-	-	--
MEDP1860	Glu-Leu	Amino acid and Its metabolomics	Small Peptide	261.143	260.137	[M+H]+	C11H20N2O5	16393000	13329000	9729300	11591000	4310000	6432700	4726900	7480100	13026000	11240000	12113000	11997000	9122700	6639500	5540800	7972500	16336000	17021000	7832100	13543000	9441600	7455900	7073800	6206200	9140800	9758700	9190800	-	HMDB0028823	4524287	2566-39-4	73506	-	--
MEDP1861	Glu-Tyr	Amino acid and Its metabolomics	Small Peptide	311.123	310.116	[M+H]+	C14H18N2O6	1369500	1208900	949550	885060	794280	654790	670990	977020	1288400	1589600	1224600	1230700	1476500	846860	684370	1431400	1468000	1292000	748430	955000	895490	808670	746920	1012600	900380	1066000	931870	-	HMDB0028831	515717	3422-39-7	73513	-	--
MEDP1863	Gly-His	Amino acid and Its metabolomics	Small Peptide	195.084	212.091	[M+H-H2O]+	C8H12N4O3	433820	195690	209100	201180	111960	118350	145510	158170	317420	113540	108340	104540	111840	88059	81276	79288	105050	249610	99309	125280	111760	79710	91477	72438	234350	170560	111390	-	HMDB0028843	417360	-	-	-	--
MEDP1868	Gly-Tyr	Amino acid and Its metabolomics	Small Peptide	239.098	364.064	[M+H]+	C11H14N2O4	23789000	6620600	4047700	2164400	1315900	935190	1584000	3961900	16290000	2270800	2118500	2402700	2127100	1299900	2131800	602530	3809800	14847000	1727600	3542200	980660	1964100	1375900	306180	4004400	4297800	3935800	-	HMDB0028853	92829	658-79-7	73517	-	--
MEDP1870	Ile-Lys	Amino acid and Its metabolomics	Small Peptide	260.195	259.19	[M+H]+	C12H25N3O3	14121000	627600	647880	389890	83276	140580	249830	680060	6590000	349980	416450	424770	825870	261850	446130	113580	885870	7385100	324490	545570	107950	146560	163330	80243	1039700	1142500	1212500	-	HMDB0028912	44298547	-	-	-	--
MEDP1871	Ile-Met	Amino acid and Its metabolomics	Small Peptide	263.149	262.135	[M+H]+	C11H22N2O3S1	329140	200080	134710	179520	66873	98383	87620	151270	224630	187310	173110	165950	125550	92620	62850	122970	222420	315890	139910	171840	95071	115290	89322	93297	158440	144950	181500	-	HMDB0028913	7020106	42384-14-5	-	-	--
MEDP1875	LPE(17:1/0:0)	GP	LPE	466.285	465.286	[M+H]+	C22H44NO7P	2258500	1424500	643180	513230	438830	665050	294020	1955700	1206800	572760	915450	3122100	293240	143990	2133000	398130	2096300	662900	380100	1706600	1955500	1215100	699570	1203200	922420	1148000	1073700	-	-	42607464	-	-	-	--
MEDP1879	Phe-Ala	-	-	495.22	236.116	[2M+Na]+	C12H16N2O3	647820	236040	384900	248400	36382	38039	140110	573050	524700	211890	601140	226990	115790	80723	24197	36186	552420	630160	176570	792180	16821	118910	49882	6997.5	243710	313300	347580	-	HMDB0028988	5488196	3918-87-4	-	-	--
MEDP1881	Phe-Ile-Gly	Amino acid and Its metabolomics	Small Peptide	336.19	219.133	[M+H]+	C17H25N3O4	4137200	219780	337540	169310	49689	62758	116880	269830	1583300	133660	215500	190710	228930	93278	130340	85654	428250	2392000	171790	448570	83579	130320	95108	75039	490090	473240	474830	-	-	-	-	-	-	--
MEDP1884	Pro-His	Amino acid and Its metabolomics	Small Peptide	235.117	252.122	[M+H-H2O]+	C11H16N4O3	184750	33383	38612	19480	16536	14337	20513	37237	145030	27147	22970	48164	53527	13344	39397	17953	48291	125980	13904	19352	15127	19793	15132	17113	38382	37709	51777	-	HMDB0029019	18218235	100896-87-5	-	-	--
MEDP1886	Pro-Val	Amino acid and Its metabolomics	Small Peptide	215.139	214.132	[M+H]+	C10H18N2O3	1919900	395570	393700	332550	171790	214690	179570	431440	1165100	286040	224120	320670	402750	131230	258820	151280	401010	1218400	166260	298590	147240	178810	154810	87664	479970	371300	361610	-	HMDB0029030	152307	20488-27-1	-	-	--
MEDP1888	Ser-Leu	Amino acid and Its metabolomics	Small Peptide	219.133	233.149	[M+H]+	C9H18N2O4	4118100	460380	329140	218690	68216	70296	118730	390310	2481300	159400	154710	195970	98176	122930	221380	36637	518440	2521700	210390	454480	108100	199440	121830	59917	705320	684940	752040	-	HMDB0029043	7015695	6665-16-3	74815	-	--
MEDP1889	Ser-Phe	Amino acid and Its metabolomics	Small Peptide	253.118	522.357	[M+H]+	C12H16N2O4	6565300	799370	752390	684710	169950	158430	263600	1178300	4733700	465610	644060	525620	783060	297800	467150	169380	1022100	3709800	758070	981650	181210	347250	351970	107280	1054800	1156200	1129500	-	HMDB0029046	7009598	16875-28-8	71029	-	--
MEDP1893	Thr-Val-Ile	Amino acid and Its metabolomics	Small Peptide	314.207	331.211	[M+H-H2O]+	C15H29N3O5	87917	37382	55707	27822	13024	11932	10981	39026	95490	36355	51005	18833	6945.1	8783.8	12018	20916	52949	120460	34934	61089	18751	30944	22156	8768.8	58394	39229	39379	-	-	-	-	-	-	--
MEDP1894	Tyr-Leu	Amino acid and Its metabolomics	Small Peptide	295.161	294.158	[M+H]+	C15H22N2O4	8309700	1441700	1026700	306290	93794	201120	253960	1214900	6243100	392760	477940	523730	486740	174350	563210	111190	1435800	5088900	324650	889290	164280	572340	152830	39629	1159600	998990	1138100	-	HMDB0029109	87071	17355-10-1	-	-	--
MEDP1900	Caffeine	Heterocyclic compounds	Heterocyclic compounds	195.088	194.08	[M+H]+	C8H10N4O2	8650	28790	12012	13507	43175	9282.6	18168	13359	28237	8198.8	28261	4618	7979.1	6822.2	11952	3767.3	14941	6727.7	11561	20009	95366	41649	16017	27189	24666	11233	19017	C07481	HMDB0001847	2519	58-08-2	27732	1455	ko00232,ko01100
MEDP1902	LPC(16:2/0:0)	GP	LPC	492	491.301	[M+H]+	C24H46NO7P	1882600	352220	612070	684590	240180	469470	1782400	766250	1100700	280290	1803800	1496600	2339400	2318000	1179300	1483200	1856900	893880	439510	1678200	361640	936630	636330	363040	954840	1144300	1466500	-	-	-	1392399-03-9	-	-	--
MEDP1904	LPE(18:2/0:0)	GP	LPE	478.325	477.286	[M+H]+	C23H44NO7P	4510500	5255900	1258800	1488200	996160	3140800	996420	4577000	2975300	1063900	2243800	9799500	903030	633000	6486100	862780	5106800	1569100	851040	4349000	5523400	3451800	1357800	2147400	2673600	2685800	2911000	-	HMDB0011517	42607465	652149-09-2	64395	-	--
MEDP1907	(E,Z)-2-Amino-3,14-octadecadien-1-ol	Alcohol and amines	Alcohols	282.272	281.272	[M+H]+	C18H35NO	575090	349840	1754100	974310	598020	391470	416580	300320	494740	5608200	533360	433120	708980	477760	876400	346230	425650	404130	624810	782000	261500	511120	684430	221880	370160	390970	372920	-	-	6439505	158507-68-7	-	-	--
MEDP1908	[(2R)-3-Hexadecoxy-2-hydroperoxypropyl] 2-(trimethylazaniumyl)ethyl phosphate	Others	Others	498.349	497.348	[M+H]+	C24H52NO7P	3357000	2058300	2091900	1281900	345860	498690	1015700	1594200	3237900	2223200	1496000	2137200	2233300	1832900	1195100	824740	2555800	2104500	2109800	1497000	256860	891860	1376400	183950	1527600	1596900	1604700	-	-	21076389	-	-	-	--
MEDP1912	Thr-Leu	Amino acid and Its metabolomics	Small Peptide	233.149	232.28	[M+H]+	C10H20N2O4	2388400	169650	120700	114670	41782	41962	47621	222570	1414200	77379	62064	126050	180590	67527	71212	19960	199450	1393200	79679	204790	74622	75202	40107	9	325720	299410	367370	-	HMDB0029065	7021828	50299-12-2	-	-	--
MEDP1913	N(Alpha)-Acetyl-Epsilon-(2-Propenal)Lysine	Amino acid and Its metabolomics	Small Peptide	243.13	242.127	[M+H]+	C11H18N2O4	315810	292590	258520	331180	132210	170340	174930	317700	744000	307530	411480	298880	307400	291130	203080	229130	725220	345260	218560	518000	175620	231560	129040	156660	266530	348990	303690	-	-	6438822	99124-74-0	-	-	--
MEDP1914	N-(1-Deoxy-1-fructosyl)phenylalanine	Amino acid and Its metabolomics	Amino acid derivatives	358	327.131	[M+H]+	C15H21NO7	261840	341520	201660	156440	203660	216630	150620	672570	183070	314680	132730	327460	254260	366830	294100	296180	808030	418590	236460	366640	281200	296610	403030	639920	341540	307460	332870	-	HMDB0037846	101039148	87251-83-0	-	-	--
MEDP1916	N-Acetyl-L-phenylalanine	Amino acid and Its metabolomics	Amino acid derivatives	208.095	207.1	[M+H]+	C11H13NO3	342370	154910	155760	267080	94232	92429	112020	162960	381430	120130	133960	154150	239550	142590	133390	107620	249830	253110	275970	261230	166480	103490	192180	80757	132400	193530	177000	C03519	HMDB0000512	74839	2018-61-3	16259	5498	ko00360,ko01100
MEDP1918	Farnesylacetone	Aldehyde,Ketones,Esters	Ketones	263	262.4	[M+H]+	C18H30O	315320	137310	161630	77615	62660	75354	62749	155300	219240	159110	180530	106560	79012	157990	216120	121490	274460	532790	108290	143280	41667	136150	80601	58123	206890	164640	143690	-	-	1711945	-	-	-	--
MEDP1924	Cyclo(Pro-Glu)	Amino acid and Its metabolomics	Small Peptide	227.09	227.103	[M+H]+	C10H14N2O4	63503	56833	57902	76044	50739	62508	36069	76261	99190	62607	59081	65448	10506	64106	46599	67616	91278	68451	66582	81379	56876	42482	45845	53107	53949	86401	58261	-	-	-	-	-	-	--
MEDP1927	Cyclo(Pro-Pro)	Amino acid and Its metabolomics	Small Peptide	195.113	194.106	[M+H]+	C10H14N2O2	17312	17008	12960	9043.5	5349.3	8448.6	12330	26620	24634	15107	9219.1	8124.5	13972	13261	9172.6	7267.8	12351	18394	9589.3	17639	19010	7233.4	5418.9	6024.6	11348	14690	10574	-	-	-	6708-06-1	-	-	--
MEDP1935	Ile-Asp	Amino acid and Its metabolomics	Small Peptide	247.129	246.121	[M+H]+	C10H18N2O5	3181700	624250	520530	369360	164840	181040	330540	590670	2243700	440420	723330	554560	467920	318730	318640	204710	751070	2487000	425950	671320	266200	395580	240620	147250	622980	713420	732690	-	HMDB0028903	-	-	-	-	--
MEDP1936	L-Aspartic acid-O-diglucoside	Amino acid and Its metabolomics	Small Peptide	458.1	457.143	[M+H]+	C16H27NO14	379150	179020	273200	340940	54626	12503	28610	41513	268240	129910	444520	265200	125300	57129	42382	11072	547610	586860	190560	389650	107020	78003	38000	14508	153460	145550	171530	-	-	-	-	-	-	--
MEDP1937	Leu-Leu	Amino acid and Its metabolomics	Small Peptide	245.18	245.186	[M+H]+	C12H24N2O3	7179800	528230	445760	183500	85884	128520	210150	613890	3290600	504570	581570	286200	339930	139280	194040	100580	746200	4408600	335070	727070	96292	267310	127300	82712	1115500	1162800	1168700	-	-	-	3303-31-9	-	-	--
MEDP1938	N6-Acetylysine	Amino acid and Its metabolomics	Amino acid derivatives	189.123	188.116	[M+H]+	C8H16N2O3	5960300	5603300	5226800	7468400	5051100	6064600	5726000	5597700	7388500	7494300	6214800	4929200	8112900	8726100	5396000	5908500	7037600	7020400	8582600	7130300	5354200	6485700	5767900	5592100	6511400	6118800	6466000	C02727	HMDB0000206	-	692-04-6	17752	5216	ko00310,ko01100
MEDP1942	N-MethyTrans-4-Hydroxy-Proline	Amino acid and Its metabolomics	Amino acid derivatives	146.081	145.074	[M+H]+	C6H11NO3	158950	135580	157530	126610	108560	72831	97104	121400	155140	191110	161830	95028	67982	93217	75399	100670	129840	272680	146010	233940	110820	64424	111570	161490	124900	121580	130660	-	-	-	4252-82-8	-	-	--
MEDP1943	O-Acetyl-L-serine	Amino acid and Its metabolomics	Amino acid derivatives	148.06	147.053	[M+H]+	C5H9NO4	423400	425080	429370	487890	500550	265710	504050	390850	431350	429520	362670	343620	444170	452020	617820	575870	402820	596710	502360	311290	467380	529290	433730	377160	424420	423190	402260	C00979	HMDB0003011	99478	5147-00-2	17981	3270	ko00270,ko00920,ko01100,ko01200,ko01230,ko04122
MEDP1949	5-Aminoimidazole ribonucleotide	Nucleotide And Its metabolomics	Nucleotide and Its metabolomics	296.067	295.056	[M+H]+	C8H14N3O7P	6551900	7404600	6014200	2188900	603910	1316000	2251900	5115300	8380600	6927800	5799900	7135100	2257200	3216400	4489000	465250	7461900	5687200	3890400	3990400	418440	2018300	3184800	52496	3618900	2139900	4143900	-	HMDB0001235	-	25635-88-5	138560	6097	--
MEDP1950	2'-Deoxyinosine-5'-monophosphate	Nucleotide And Its metabolomics	Nucleotide and Its metabolomics	333.052	332.052	[M+H]+	C10H13N4O7P	24210000	29791000	29849000	22656000	21707000	20298000	23072000	26351000	27380000	25894000	24340000	33085000	14381000	19343000	29673000	12990000	23710000	26150000	23277000	26557000	30070000	27747000	28269000	2689200	21323000	26590000	22580000	C06196	HMDB0006555	-	3393-18-8	28806	-	ko00230
MEDP1954	N6-(2-Hydroxyethyl)adenosine	Nucleotide And Its metabolomics	Nucleotide and Its metabolomics	312	311.123	[M+H]+	C12H17N5O5	130920	105610	171950	253690	59156	385120	428220	224740	202360	225670	383880	257870	351980	241940	247780	382060	160450	178110	484920	160450	101600	464920	358020	314800	287810	252150	257770	-	-	-	4338-48-1	-	-	--
MEDP1956	2-Aminopurine	Nucleotide And Its metabolomics	Nucleotide and Its metabolomics	136.062	135.054	[M+H]+	C5H5N5	1297900	1912200	1475400	1182100	1448600	1580200	1741800	1823200	2028600	1316600	1650400	1445500	426580	1471000	1241900	1349000	1732500	1758200	1120900	1556100	2345500	1603200	1657800	1498900	1819300	1579000	1740600	-	-	-	452-06-2	-	-	--
MEDP1959	N6-(4-hydroxybenzyl)adnine riboside	Nucleotide And Its metabolomics	Nucleotide and Its metabolomics	242.102	241.096	[M+H]+	C12H11N5O	69144	100540	75899	96795	85043	71392	72359	45022	78733	99390	88789	85168	87784	116980	101470	96412	91883	80649	76793	92424	55773	92496	92174	87944	88060	65593	93193	-	-	-	-	-	-	--
MEDP1960	Isopentenyladenine-7-N-glucoside	Nucleotide And Its metabolomics	Nucleotide and Its metabolomics	366.2	365.17	[M+H]+	C16H23N5O5	145330	95178	157120	134080	46082	33584	33766	65728	107910	47439	147730	93726	71687	62554	43482	32928	162830	221930	108970	141580	85947	52268	26417	29540	108410	70786	122440	-	-	-	-	-	-	--
MEDP1961	Ribosyladenosine	Nucleotide And Its metabolomics	Nucleotide and Its metabolomics	400.146	399.139	[M+H]+	C15H21N5O8	507740	582240	595330	657700	539350	574960	349160	480690	1156200	913190	1118200	935760	579900	642580	1298300	1269200	1141200	522830	946600	896730	2098900	764760	768990	1130500	885280	1001000	871700	-	-	-	-	-	-	--
MEDP1963	S-(Methyl)glutathione	Amino acid and Its metabolomics	Amino acid derivatives	322.107	321.099	[M+H]+	C11H19N3O6S	3177800	4109000	4045900	5832700	5197800	4517600	5017100	3927700	3199800	3261000	4153500	3941200	4709900	5036600	4765000	3994900	4584400	3250700	7027800	5595500	5559500	3941400	5458400	4011500	3751500	4199300	4064100	C11347	-	-	2922-56-7	-	-	--
MEDP1968	L-Lysine-Butanoic Acid	Amino acid and Its metabolomics	Amino acid derivatives	235.1	234.158	[M+H]+	C10H22N2O4	17899000	10261000	12350000	13879000	5432000	3508100	3835800	4078000	12468000	47424000	13403000	10080000	11067000	4992300	3405100	4594200	14709000	31341000	23273000	14696000	2940100	2442000	3667500	4004500	9876100	10237000	9627100	-	-	-	80407-71-2	-	-	--
MEDP1973	D-Proline betaine	Amino acid and Its metabolomics	Amino acid derivatives	144.102	144.092	[M]+	C7H14NO2+	294770	351970	331430	275740	302400	221250	255660	297150	279060	259040	332420	416840	218030	228000	281570	296310	354730	208640	225580	349480	183400	248490	236080	182270	280950	249750	269370	C21514	-	-	1195-94-4	-	-	--
MEDP1986	Glu-Pro	Amino acid and Its metabolomics	Small Peptide	227.1	244.106	[M+H-H2O]+	C10H16N2O5	95634	60971	66138	97115	70789	66903	59554	43800	92902	130690	101800	57514	55365	103230	70986	89326	126690	138830	75780	93428	84609	77070	77109	65934	88671	115170	82550	-	HMDB0028827	11218768	41745-47-5	73508	-	--
MEDP1987	His-Val	Amino acid and Its metabolomics	Small Peptide	237.132	254.138	[M+H-H2O]+	C11H18N4O3	218870	31884	29527	29777	12137	6651.3	25025	58773	153980	21121	47231	21465	7230	26179	37284	8034.1	84359	109040	13394	36851	12283	24167	22367	9707.7	66549	46389	53279	-	HMDB0028898	7021870	76019-15-3	-	-	--
MEDP1990	Melibiose	Carboxylic acids and derivatives	Sugars	381.078	342.116	[M+K]+	C12H22O11	391690	467390	421750	482920	549740	201470	370760	281160	400140	554980	637570	489970	509680	518700	371940	174380	466780	366910	463190	338820	342000	327790	428690	107370	423930	383950	492370	C05402	HMDB0000048	440658	585-99-9	-	-	ko00052,ko01100,ko02010
MEDP1996	N-Formylglycine	Amino acid and Its metabolomics	Amino acids	104.034	103.027	[M+H]+	C3H5NO3	23797000	21298000	27789000	29956000	15687000	19715000	17694000	21444000	23210000	32399000	28539000	28104000	24225000	22919000	19743000	17946000	21049000	25630000	30202000	25458000	14943000	17015000	20983000	10885000	22464000	22889000	22360000	-	-	75606	2491-15-8	-	-	--
MEDP1998	2,3-Diaminopropionic acid	Amino acid and Its metabolomics	Amino acids	105.066	104.059	[M+H]+	C3H8N2O2	14681	11681	13471	17642	15284	9447.4	13547	8771	11112	17628	15225	17011	12178	15829	10550	18804	8216.6	9319.3	16361	9962.4	20181	5846.1	14705	6428.3	12278	7066.3	18191	-	-	364	515-94-6	-	-	--
MEDP1999	2,4-Dihydroxypyridine	Heterocyclic compounds	Pteridines and derivatives	112.04	111.032	[M+H]+	C5H5NO2	148390	151390	193980	210930	151530	186920	108320	174140	191950	165150	173080	170640	194980	249350	178140	169780	144780	174830	268410	188040	222360	184020	189630	174300	237410	175830	186010	-	-	54696004	626-03-9	-	-	--
MEDP2001	D-Pyroglutamic acid	Amino acid and Its metabolomics	Amino acids	130.05	129.043	[M+H]+	C5H7NO3	2279700	1775200	1675000	3290800	2994100	1843200	2616500	1749700	1570000	1907900	1772700	2032900	2819300	2340100	1714000	2164300	1847500	1414800	2881100	2187600	2320200	1686900	2616200	1968900	2266700	2147700	2189800	-	-	439685	4042-36-8	-	-	--
MEDP2002	Aminolevulinic acid	Organic acid And Its derivatives	Organic acid And Its derivatives	132.066	131.058	[M+H]+	C5H9NO3	2118300	2458400	2574100	2339500	2800900	3181600	2833300	2655000	2174800	2377000	2390500	2421800	1882500	2608700	2673000	2864300	2111100	2068800	2280900	2101700	2875200	2498900	2666500	2364900	2504900	2507700	2282400	-	HMDB0001149	137	5451-09-2	17549	6037	--
MEDP2003	D-Ornithine	Amino acid and Its metabolomics	Amino acids	133.097	132.09	[M+H]+	C5H12N2O2	1746900	1460500	1851300	2043800	1541300	1911600	1717300	1600200	2583400	1452400	969570	1415500	1900700	1970800	2285100	2007400	3019400	1903300	1648500	1712100	2162900	1512600	1688900	4432900	1916500	2029400	1818800	-	-	71082	348-66-3	-	-	--
MEDP2008	2-Hydroxy-4-(methylthio)butyric acid	Organic acid And Its derivatives	Organic acid And Its derivatives	151.042	150.035	[M+H]+	C5H10O3S	44868	103790	67291	42708	91197	98601	103930	82330	43439	84761	87611	124710	24675	89471	85855	81409	91589	46355	73218	75261	139500	63797	102540	71415	75410	67081	96383	-	HMDB0037115	11427	583-91-5	-	-	--
MEDP2012	Uracil 5-carboxylic acid	Heterocyclic compounds	Heterocyclic compounds	157.023	156.017	[M+H]+	C5H4N2O4	181540	220330	177120	248620	117660	123520	116640	105250	253610	159590	240910	174860	129580	157590	116000	87545	181430	166210	162630	303230	170970	102100	157420	146020	149160	192130	121080	-	-	90301	23945-44-0	-	-	--
MEDP2016	DL-2-Methylglutamic acid	Amino acid and Its metabolomics	Amino acids	162.076	161.069	[M+H]+	C6H11NO4	28857	49733	62716	78043	70939	30622	69409	47482	36476	57823	51169	38052	35519	59059	20166	44785	55659	42345	35046	47958	41289	16582	22184	46308	44134	65278	38621	-	-	95440	71-90-9	-	-	--
MEDP2021	Oxfenicine	Benzene and substituted derivatives	Phenolic acids	168.065	167.058	[M+H]+	C8H9NO3	7836.3	11614	58132	37020	23825	22262	33190	18503	39614	25941	16190	52841	52117	32759	20995	61753	39732	11148	29217	24687	44564	50763	48987	36250	40650	53136	49244	-	-	36143	32462-30-9	-	-	--
MEDP2022	D-4-Hydroxyphenylglycine	Amino acid and Its metabolomics	Amino acids	168.065	167.058	[M+H]+	C8H9NO3	7836.3	11614	58132	37020	23825	22262	33190	18503	39614	25941	16190	52841	52117	32759	20995	61753	39732	11148	29217	24687	44564	50763	48987	36250	40650	53136	49244	-	-	89853	22818-40-2	-	-	--
MEDP2024	Dehydroascorbic acid	Organic acid And Its derivatives	Organic acid And Its derivatives	175.023	174.016	[M+H]+	C6H6O6	114590	152150	128030	78767	112700	107200	82548	102820	151790	114490	125850	137950	100500	90100	104990	80762	81331	127150	90166	98502	88676	79348	110040	62639	120600	112430	94341	-	HMDB0001264	440667	490-83-5	17242	342	--
MEDP2038	3-O-Methyldopa	Alcohol and amines	Polyamines	212.094	211.084	[M+H]+	C10H13NO4	42934	41330	44348	30811	25898	41575	37192	79858	31835	42536	40080	68584	17142	38109	58796	40860	49312	28653	40999	33987	64539	51313	58372	20079	49802	26698	34240	-	-	9307	300-48-1	-	-	--
MEDP2040	Ancitabine	Heterocyclic compounds	Heterocyclic compounds	226.083	225.075	[M+H]+	C9H11N3O4	38018	42973	31836	21840	25538	40454	49880	44845	81097	22807	44578	46184	27633	32391	24792	37797	49479	44131	42635	37331	86229	52645	28347	22973	46656	42784	27864	-	-	25051	10212-25-6	-	-	--
MEDP2046	12-Hydroxyoctadecanoic acid	Organic acid And Its derivatives	Organic acid And Its derivatives	301.273	300.266	[M+H]+	C18H36O3	79960	9	33927	37051	48586	48609	73432	49400	36984	96645	60044	87397	115140	150730	110290	73653	71351	79928	46876	72903	77254	47341	19769	62153	65998	70863	69177	-	HMDB0061706	7789	106-14-9	85208	-	--
MEDP2049	N-Benzoyl-2'-deoxycytidine	Nucleotide And Its metabolomics	Nucleotide and Its metabolomics	332.125	331.117	[M+H]+	C16H17N3O5	22192	30390	29921	28047	35335	29180	43604	31301	34404	39484	22801	41300	39610	33912	46119	34385	29784	33300	45964	40449	48022	38890	29334	31333	27724	36042	26400	-	-	9797617	4836-13-9	-	-	--
MEDP2053	Xanthosine-5'-monophosphate	Nucleotide And Its metabolomics	Nucleotide and Its metabolomics	365.05	364.042	[M+H]+	C10H13N4O9P	471150	153400	398330	318620	124860	188960	131700	210740	708500	255980	573310	351040	376210	120730	198740	182270	444220	669720	446910	423690	361120	376380	189110	220390	285920	364920	362680	-	HMDB0001554	73323	25899-70-1	15652	-	--
MW0000014	(+)-Aspidospermidine	-	-	283.224	1619.27	[M+H]+	C19H26N2	126260	41919	111820	81154	41764	20700	32932	271760	179210	181250	54188	62779	28780	86904	165700	19928	94182	132780	89684	118600	31793	70343	286630	7973.4	71471	72565	75461	-	HMDB0030360	580281	-	-	-	--
MW0000043	(S)-10-Hydroxycamptothecin	-	-	363.097	364.106	[M-H]-	C20H16N2O5	1544900	1714800	1626900	1692100	1732800	1739500	1791300	1793600	1674900	1803900	1675500	1689700	1679400	1791900	1803700	1808000	1829700	1611200	1751200	1614700	1670100	1738900	1791000	1847200	1636000	1699500	1722300	C17939	-	97226	19685-09-7	-	-	--
MW0000084	3-Hydroxyquinidine	-	-	387.185	340.179	[M+HCOO+2H]+	C20H24N2O3	1438300	323630	473890	304050	9	9	9	142420	993930	94184	391680	306510	182670	14157	47604	9	441460	1106800	180500	287140	15161	9	9	9	260810	213930	264420	-	-	13217486	53467-23-5	-	-	--
MW0000166	Camptothecin	-	-	349.119	348.111	[M+H]+	C20H16N2O4	3067200	3024700	2679000	2617100	2581900	2578800	2725500	2897400	2907200	2821600	2454800	2757100	2570200	2758600	2726800	2362500	2758600	2668600	2442600	2592400	2605500	2509700	2794600	2365900	2872400	2842600	2547300	C01897	-	24360	7689-03-4	-	-	--
MW0000185	Codeine	-	-	341.182	299.152	[M+CH3CN+H]+	C18H21NO3	184740	296620	153800	98012	184920	187470	121420	514380	192520	273810	114710	293150	191420	301920	256990	241750	692240	349320	203240	282010	231530	247950	352710	554100	238690	310060	259620	-	HMDB0004995	5702288	76-57-3	16714	498	--
MW0000265	Galantamine	-	-	351.168	287.152	[M+CH3CN+Na]+	C17H21NO3	2073700	1313600	1911800	1535500	466570	479630	948290	1802200	2130100	1305700	1996000	1375500	1067500	753240	743030	490460	2330500	3019600	1233700	2609800	511800	959150	674630	388420	1339200	1217000	1301400	C08526	HMDB0014812	9651	1551-02-6	42944	-	--
MW0000427	Rinderine	-	-	300.178	299.173	[M+H]+	C15H25NO5	341340	39487	54074	61956	9934.2	13354	219440	303560	111850	17566	41816	27032	25560	38545	33333	8163.4	141310	285210	23008	180450	9084.2	247120	74431	8327.1	111610	110160	166630	C10378	-	442758	6029-84-1	-	-	--
MW0000440	Seneciphyllin	-	-	400.104	333.158	[M-2H+3Na]+	C18H23NO5	1109700	40025	59311	37752	17824	16609	41818	147180	353380	37810	78646	43647	43012	33569	18896	9368.8	90659	629170	11695	99024	14304	85405	24531	17585	147360	152230	149920	C10391	-	5281750	480-81-9	-	-	--
MW0000471	Tritoqualine	-	-	499.217	500.216	[M-H]-	C26H32N2O8	82910	99569	107450	26024	38104	65129	34388	173080	96710	73346	17474	170620	145360	101600	130950	101500	678850	146240	66656	131730	38711	52853	199760	162880	91244	110480	114510	D07405	HMDB0240249	72145	14504-73-5	-	-	--
MW0000490	y-Morphine	-	-	567.242	1381	[M-H]-	C34H36N2O6	205610	413640	224320	133190	201590	247650	210940	791210	353720	224090	99782	338600	1074700	735600	823400	908850	928120	204970	206950	372990	137980	212800	294210	1159200	407190	437420	582770	-	HMDB0031751	234570	-	-	-	--
MW0000921	[2-(Dimethoxymethyl)-1-heptenyl]benzene	-	-	247.17	1240.85	[M-H]-	C16H24O2	79416	10692	47796	32475	29412	6182.4	18761	12939	119250	12265	57790	35749	12166	26435	6252.8	5999	104400	48233	77321	27884	2984.4	33629	102120	2495.2	34868	33889	40334	-	HMDB0036221	6378927	-	-	-	--
MW0000973	[6]-Gingerol	-	-	277.177	294.183	[M+H-H2O]+	C17H26O4	1130500	569630	605880	416060	494670	505150	441870	548420	419080	846710	521210	725100	423260	413840	455600	437390	440300	436630	536540	1026600	443630	967330	439690	480170	450520	480050	455470	C10462	HMDB0005783	442793	23513-14-6	-	-	--
MW0001484	11-(Dansylamino)undecanoic acid	-	-	435.23	434.224	[M+H]+	C23H34N2O4S	2528400	226930	1550900	1290400	1727600	2356600	3037000	2795400	2796300	3267300	2684100	4184000	3959200	4174100	2588300	2071200	2902600	2501200	1892000	3060100	2713200	2272900	766650	1341500	2268300	2703200	2837700	-	-	122016	73025-02-2	-	-	--
MW0001492	14-Methoxy-4,4-bisnor-4,8,11,13-podocarpatetraen-3-one	-	-	243.133	242.131	[M+H]+	C16H18O2	6221100	6224500	5672200	6664800	6309500	5568300	6786900	7055300	6365200	6824300	6151400	6634900	7467400	7113300	5630100	6213900	6086900	6362900	6727500	6083600	5954200	5170700	6057200	6593800	5738500	7208200	7040200	-	-	6708585	-	-	-	--
MW0001718	1-Trifluoromethoxyphenyl-3-(1-propionylpiperidin-4-yl)urea	-	-	360.145	359.146	[M+H]+	C16H20F3N3O3	198560	95765	156830	31259	71767	53355	9	798750	144980	242090	52842	720270	9	9	9	9	380210	565020	102150	254410	103440	11889	9	18989	128210	191400	170230	-	-	44142782	1222780-33-7	-	-	--
MW0002151	2,3-Dihydro-2,3-dihydroxy-4-(4-hydroxyphenyl)-1H-phenalen-1-one	-	-	611.167	1366.99	[2M-H]-	C19H14O4	64052	77671	62627	94128	64582	50186	61067	51457	53060	46534	63877	56562	89958	63422	35461	61213	38344	49710	70178	53573	45049	36405	41643	83110	83987	69695	74065	-	HMDB0032848	73121825	-	-	-	--
MW0002271	2,4-Dihydroxybenzophenone	-	-	213.055	214.063	[M-H]-	C13H10O3	35581	38097	39615	57219	45427	48176	55380	46037	53042	51611	40496	45987	45698	44154	42080	41624	49129	44631	61573	47110	59218	36376	49151	46519	57270	43378	72361	C14215	-	8572	131-56-6	-	-	--
MW0002412	2,6-Di-tert-butyl-1,4-benzenediol	-	-	221.153	1226.83	[M-H]-	C14H22O2	20173	19314	27636	17958	20793	24450	21967	25019	19338	19955	27265	24756	21058	21799	16168	19709	23973	21669	23509	18703	27710	17200	24808	30508	19189	17146	25344	-	HMDB0040178	75550	-	-	-	--
MW0002415	2,6-Di-tert-butyl-4-hydroxymethylphenol	-	-	219.172	236.178	[M+H-H2O]+	C15H24O2	3470700	3813900	4118700	3731200	4026800	3808500	3723400	3778800	3887400	3729100	3610400	3567100	3633300	3473700	3469600	3394500	3192600	3499400	3485000	3541500	3229000	3363100	3192000	3250300	3811100	4023500	3565400	-	HMDB0032048	6929	88-26-6	-	-	--
MW0002432	2-[(1S,3R)-3-Hydroxycyclohexyl]-5-(9-hydroxy-2-methylnonan-2-yl)phenol	-	-	349.273	348.266	[M+H]+	C22H36O3	3738600	889580	4083900	2467300	1195500	1545500	1668800	5393900	5110600	8269700	2851000	6146900	4461500	3803000	6004700	1648800	3953200	6789600	4121600	3557200	1867100	2394700	3304300	1354400	3332400	3847900	3892700	-	-	95566196	-	-	-	--
MW0003897	3'-Carbamoyl-[1,1'-biphenyl]-3-yl cyclohexylcarbamate	-	-	694.359	338.163	[2M+NH4]+	C20H22N2O3	36782	26994	48666	7646.3	25667	26390	32539	182850	26254	27117	7303.3	175130	167390	132570	76010	84202	254320	42455	35941	44125	29452	29790	190530	287110	96897	111580	101130	-	-	1383884	546141-08-6	-	-	--
MW0004186	3-Pyridinecarboxamide, 6-amino-N-[3-[4-(4-morpholinyl)pyrido[3',2'	-	-	466.163	467.171	[M-H]-	C25H21N7O3	183920	127880	116730	122270	94320	137360	114960	247590	156970	223760	121610	119780	182780	129180	91807	86588	143770	203470	106090	199840	83836	97373	103900	137810	120840	132090	133500	-	-	9956222	371942-69-7	-	-	--
MW0004457	4,4'-Sulfonyldiphenol	-	-	249.021	250.03	[M-H]-	C12H10O4S	2776800	2417500	2765700	3243600	5289400	7518300	3467200	6139000	1218700	1096900	1332100	1206400	78848	216510	65957	636050	1163700	303780	644300	418460	79146	44189	151380	80275	1611000	1302900	1277400	C14216	-	6626	80-09-1	-	-	--
MW0005463	5,6,7,8-Tetrahydro-2-naphthalenecarboxylic acid	-	-	370.206	176.084	[2M+NH4]+	C11H12O2	198240	4396.9	55418	156330	16767	22369	30431	51528	43416	86337	26533	109900	101170	102170	38162	49592	45985	236600	529130	137240	26257	32047	11804	5544.7	77798	86482	85189	C14111	-	70804	1131-63-1	-	-	--
MW0005909	9,10-Phenanthrenequinone	-	-	253.025	208.052	[M-H+2Na]+	C14H8O2	11934000	11785000	10848000	11525000	11281000	10595000	11916000	12297000	12398000	12559000	10889000	12688000	11262000	12210000	11817000	10916000	12147000	11741000	11459000	10884000	10460000	10850000	11782000	11227000	10091000	10670000	11515000	C03243	-	6763	84-11-7	-	-	--
MW0006042	Anacardic acid	-	-	349.272	348.266	[M+H]+	C22H36O3	75262000	17675000	70861000	31110000	18791000	21593000	30356000	120170000	94213000	186830000	46968000	101370000	76143000	79099000	121750000	31484000	82923000	129200000	64904000	59892000	32717000	42554000	58728000	26255000	66587000	68897000	68906000	C10759	HMDB0029683	167551	16611-84-0	-	-	--
MW0006043	Anacardic acid diene	-	-	309.204	344.235	[M+H-2H2O]+	C22H32O3	1882100	2314600	2375400	2417100	2408100	2273900	2009100	2268800	2127900	2372200	2271800	1967700	2075000	1985100	2173100	2126400	2197900	2305900	2327400	2020900	2165900	2128500	1947600	2120100	2154000	2377000	2179000	-	HMDB0033896	11824131	-	-	-	--
MW0006055	Anisomycin	-	-	266.138	265.131	[M+H]+	C14H19NO4	3910400	3662400	3153000	2417000	3030100	2002300	3434900	3727500	3900500	2080800	3462100	3770100	2042300	1987600	4392900	2423100	3404400	3932000	2728000	2703600	2779400	3605900	2881300	952020	2821300	3095500	3006100	-	-	2199	22862-76-6	-	-	--
MW0006078	Aromatic primary alcohol;Aromatic alcohol	-	-	91.0536	108.058	[M+H-H2O]+	C7H8O	1341500	1182000	1196900	1265100	877580	964310	887000	1160100	1452300	1075500	1077100	1099500	1219200	1069400	1162600	948140	1382000	1351400	1072200	1274400	659660	1241800	1053700	909970	1074600	680180	1111700	C00556	HMDB0003119	244	100-51-6	17987	-	ko01100
MW0006079	Arvanil	-	-	438.297	439.309	[M-H]-	C28H41NO3	5777500	10304000	2578100	1950800	402440	1099900	352850	2982000	6862600	3685000	2137300	5818200	691100	264830	2045000	177520	5683000	2089900	1998200	2287700	1207200	1235800	1130000	163920	2383200	2521300	2691500	-	-	6449767	128007-31-8	-	-	--
MW0006346	Betaxolol	-	-	325.248	307.215	[M+NH4]+	C18H29NO3	5447.3	4263.1	39048	23329	9303.4	6611.8	6708	9300.9	18197	28698	7994.8	6541.7	8834.1	4115.1	6922.7	8013.3	11477	7385.7	6814.3	12620	10566	4144.5	7792.1	11845	6740.7	12974	5173.7	C06849	HMDB0014341	2369	63659-18-7	3082	-	--
MW0006428	Bumetanide	-	-	365.113	364.109	[M+H]+	C17H20N2O5S	2773100	3166600	2750900	2827200	3113200	2890900	3073900	2874000	2771400	3078700	2927300	2926000	2772900	3006600	3032000	2958800	2860300	2664000	2619700	2578100	2893100	2886200	3022300	2691600	3102500	2886400	2805400	D00247	HMDB0015024	2471	28395-03-1	3213	-	--
MW0006430	Buprenorphine	-	-	466.296	467.304	[M-H]-	C29H41NO4	2345300	917960	629670	382400	228390	472470	165190	2714700	1957800	1390900	862030	3029600	240320	209600	3889500	301920	1499700	1716600	492240	2018100	2167700	783950	901120	357620	958790	1012600	1070400	C08007	HMDB0015057	644073	52485-79-7	3216	-	--
MW0006622	Clomazone	-	-	240.077	239.071	[M+H]+	C12H14ClNO2	9	9	9	9	9	9	9	9	170510	213420	62182	299630	133400	892470	230950	234250	37809	9	9	9	9	9	32111	9	91619	90854	108130	C11095	-	54778	81777-89-1	-	-	--
MW0006650	Convolvamine	-	-	288.161	305.163	[M+H-H2O]+	C17H23NO4	16956	4634.5	20899	18157	22702	28245	20953	50147	34318	53191	51393	74808	27536	32285	50018	31935	43098	39666	26405	30704	11629	26488	9319.3	27379	29649	40334	27044	C10854	-	420422	500-56-1	-	-	--
MW0006821	Diethyl phthalate	-	-	205.086	222.089	[M+H-H2O]+	C12H14O4	2826000	2588800	2889700	2748600	2738700	2941200	3080900	2834500	2663300	2540200	2950300	2903500	3029500	2875500	2878700	2837700	2779300	2709600	2844200	2745200	2631600	2903000	2579300	2665800	2828500	2943600	2906000	C14175	HMDB0094660	6781	68988-18-1	34698	-	--
MW0007090	Etobenzanid	-	-	378.014	339.043	[M+K]+	C16H15Cl2NO3	2996100	2918500	2658100	3039400	2848200	2304300	3147200	3096400	3119500	3168200	2588600	3014300	2862300	3087600	2833100	2622900	2881100	2789700	2633300	2570400	2481100	2587300	2901200	2829600	2809600	2484000	2695100	C18500	-	12771065	79540-50-4	-	-	--
MW0007122	Fenofibrate	-	-	361.117	360.113	[M+H]+	C20H21ClO4	207990	203520	175370	177370	216450	235440	221320	204190	211330	232780	217150	222030	216030	234920	199720	214910	204930	235420	215870	259420	251970	249650	276050	197840	201600	192990	238680	C07586	HMDB0015173	3339	-	5001	-	--
MW0007146	Fesoterodine	-	-	410.266	411.277	[M-H]-	C26H37NO3	77126	93239	94254	57654	18733	16465	31085	69050	125390	98704	64220	120700	106010	63784	86267	36899	80204	132070	100150	85213	19102	22759	66785	12082	65251	92917	87633	D07226	HMDB0015648	6918558	-	775715	-	--
MW0007182	Fluometuron	-	-	231.068	232.082	[M-H]-	C10H11F3N2O	945550	831630	973540	970570	981430	931650	1044500	966070	1056600	1081500	1074300	1076600	1014300	1083400	1136100	991840	1085900	1046400	1052100	1023700	999390	1081800	1113900	1033800	940530	1032300	1038900	C18853	-	16562	2164-17-2	-	-	--
MW0007232	Gallopamil	-	-	548.308	484.294	[M+CH3CN+Na]+	C28H40N2O5	1019000	944040	1026800	426030	505740	534810	256520	2013300	1206500	738000	176430	1963800	1047300	1323800	664570	787500	5974800	1050200	924870	1466100	560370	641670	3602900	3802000	1308600	1579000	1523200	C13764	-	1234	16662-47-8	-	-	--
MW0007352	Hydroxyzine	-	-	392.21	374.176	[M+NH4]+	C21H27ClN2O2	140680	211930	110650	37779	25506	77857	153310	200550	140830	57930	75725	100710	48118	67320	99309	41501	145200	221270	35671	186710	61543	264210	102960	5918.3	220290	250270	186340	C07045	HMDB0014697	3658	68-88-2	5818	-	--
MW0007360	Imatinib	-	-	494.265	493.259	[M+H]+	C29H31N7O	45434	49610	55990	61001	48390	40729	29049	53349	31072	62134	41653	52188	32847	45859	46352	46366	42586	33403	40824	50751	38017	45418	56942	44235	40172	44853	55174	D08066	HMDB0014757	5291	220127-57-1	45783	-	--
MW0007384	Iophendylate	-	-	415.117	1366.99	[M-H]-	C19H29IO2	133510	6318.1	61847	62687	75300	56345	117720	49397	70827	66949	78412	121460	117170	100500	120120	73925	131460	172710	87562	122530	99748	96338	18373	45619	88245	72563	90508	-	HMDB0015318	3037234	-	-	-	--
MW0007392	Irbesartan	-	-	427.232	428.232	[M-H]-	C25H28N6O	38137	44472	36214	51693	38252	23924	34624	27096	26917	22123	33164	26107	44474	35280	16646	26023	22454	28753	29597	27690	24471	19946	21064	44891	46459	31473	40759	C07469	HMDB0015163	3749	138402-11-6	5959	-	--
MW0007460	Ketoprofen	-	-	507.186	254.094	[2M-H]-	C16H14O3	109230	122270	95306	152190	110100	74863	96253	80561	82414	77365	97170	84139	130510	92453	51423	79727	59535	79432	102130	75747	70888	57621	57709	128100	133970	104520	114720	C01716	HMDB0015144	3825	22071-15-4	6128	-	--
MW0007497	Levocetirizine	-	-	387.145	388.155	[M-H]-	C21H25ClN2O3	267840	11413	85793	73489	76376	88021	127440	115080	156390	145740	120500	219060	203250	191570	226380	91155	179050	245310	131420	203410	123380	107780	41940	59565	235210	123850	140740	D07402	HMDB0240226	1549000	130018-77-8	-	-	--
MW0007561	Mechlorethamine	-	-	202.044	155.027	[M+HCOO+2H]+	C5H11Cl2N	13525000	15993000	14437000	15393000	15453000	14897000	16083000	15684000	14670000	16611000	15116000	16151000	14263000	15967000	16202000	14417000	14405000	14087000	14125000	13724000	14458000	13800000	14755000	14015000	14213000	14692000	13736000	C07115	HMDB0015025	4033	51-75-2	28925	-	--
MW0007640	Methoxamine	-	-	253.147	211.121	[M+CH3CN+H]+	C11H17NO3	975260	187450	973050	794250	862030	816180	1347200	1198400	783080	1565800	1333800	1493100	1202400	1548800	1246900	921910	1321400	1430600	1149500	1100900	1196600	1112100	1026000	868740	1157400	1360700	1319900	C07513	HMDB0014861	6082	390-28-3	111775	-	--
MW0007645	Methoxyfenozide	-	-	386.248	368.21	[M+NH4]+	C22H28N2O3	151210	306110	178450	62473	205520	144670	187780	868830	186190	199610	110060	386270	268030	529470	351940	463090	858690	405750	149010	256740	153060	277170	773370	1566200	280980	401560	429760	C18525	-	105010	161050-58-4	-	-	--
MW0007799	Metoclopramide	-	-	616.315	299.14	[2M+NH4]+	C14H22ClN3O2	131550	20752	13237	29619	10454	8950.9	25887	66365	56492	32088	11505	25140	29882	32552	27932	15425	43322	70106	22814	45003	9534.8	10035	28079	10380	40093	52094	32166	C07868	HMDB0015363	4168	364-62-5	107736	-	--
MW0007861	Musanolone C	-	-	305.081	1437.07	[M-H]-	C19H14O4	391180	446980	429030	465540	423510	446880	464520	426520	406970	415650	436970	362000	397960	392260	347730	414200	406900	394950	503520	401560	442370	436010	486640	468430	404120	443830	484310	-	HMDB0037111	10804574	-	-	-	--
MW0008096	N-(2-Phenylphenyl)-8-[4-(3-pyridinyl)-1-triazolyl]octanamide	-	-	440.243	439.237	[M+H]+	C27H29N5O	37493	44236	41448	39855	33965	44719	42168	56111	43749	41482	47188	39101	44906	43705	41192	41690	52274	48285	38650	47278	43391	37286	43093	39395	34811	49613	42042	-	-	44819697	1202580-59-3	-	-	--
MW0008792	N-Acetyl-2-carboxybenzenesulfonamide	-	-	242.012	243.02	[M-H]-	C9H9NO5S	173340	228080	128060	68746	88608	153840	83731	422310	226520	330910	89365	463500	184400	364270	236940	131250	781330	240910	137520	272330	109760	203970	499760	274070	119570	208510	234500	-	-	11425048	849067-18-1	-	-	--
MW0008850	N-Arachidonoyl dopamine	-	-	438.297	439.309	[M-H]-	C28H41NO3	512810	419590	473750	220210	55726	86083	229850	250870	632300	449920	257860	355340	420900	357980	152330	110960	449970	309880	315780	205320	53573	208070	322140	18708	298200	324890	298750	C12271	-	5282105	199875-69-9	-	-	ko04080,ko04750
MW0009234	Octanamide, N-cyclopropyl-8-[3-(1,1-dimethylheptyl)-5-hydroxyphenoxy]-	-	-	440.31	417.324	[M+Na]+	C26H43NO3	3238800	9398700	1795300	1235000	319870	865410	179260	1790500	3183800	2254900	1247500	3194200	267330	97654	935640	117200	3110100	1135900	1300600	1029600	785800	775160	708410	122180	1456700	1562000	1566500	-	-	42625202	1150586-64-3	-	-	--
MW0009333	Paradol	-	-	277.179	278.188	[M-H]-	C17H26O3	367760	365770	392670	304480	420280	401960	383880	346620	360600	500400	341610	333140	283390	440240	387310	312810	288560	302240	425010	574520	357070	581070	300320	416090	310030	323260	321000	C10482	HMDB0030801	94378	27113-22-0	-	-	--
MW0009339	Pargyline	-	-	319.224	159.105	[2M+H]+	C11H13N	1873400	172740	1102300	1001600	1666000	2351000	2597000	3156700	2048600	4422000	2180200	2770900	4574500	5546000	4352800	3265900	2398300	2478700	2043700	3817400	3310300	2004500	962490	3185900	2431400	2810900	2850600	C07414	HMDB0015563	4688	306-07-0	128477	-	--
MW0009348	Penbutolol	-	-	583.455	291.22	[2M+H]+	C18H29NO2	13799000	14537000	13254000	12014000	12603000	13545000	13440000	14668000	15688000	15997000	12632000	14188000	12969000	13110000	14563000	13479000	13247000	14119000	13512000	12277000	12673000	13710000	14871000	14438000	12115000	13302000	13028000	-	HMDB0015447	162302	38363-41-6	354975	-	--
MW0009639	rac-2-Despiperidyl-2-aminorepaglinide	-	-	383.206	384.205	[M-H]-	C22H28N2O4	142710	87452	82248	19450	16243	19703	3695	113990	110190	66234	17648	176030	30375	16294	10731	11487	196010	125560	45934	60635	10257	8476.2	13455	17107	49501	60143	58696	-	HMDB0061005	57826284	874908-11-9	-	-	--
MW0009652	Ranolazine	-	-	426.234	427.247	[M-H]-	C24H33N3O4	1238800	549570	706680	589330	62408	56169	230230	1037100	2701200	353490	747840	775740	493750	420590	291930	145070	1153100	1412100	377560	1356700	45326	296030	151520	58236	527850	533170	533160	D05700	HMDB0014388	56959	95635-55-5	87690	-	--
MW0009655	Reboxetine	-	-	331.205	313.168	[M+NH4]+	C19H23NO3	270790	393450	262410	126730	101920	111860	74002	62969	178080	107550	101820	105640	68765	27952	46588	70462	122070	111120	85960	226850	61962	107420	61051	55768	146640	161200	168320	D08472	HMDB0014379	127151	98769-81-4	402799	-	--
MW0009741	Sildenafil	-	-	497.197	474.205	[M+Na]+	C22H30N6O4S	958140	150390	282440	223650	36267	27789	105830	254180	1265500	111610	104470	197670	119250	51709	105070	38339	292720	672930	97739	222150	41767	109110	64204	21375	219870	267510	191140	C07259	HMDB0005039	135398744	139755-83-2	9139	-	--
MW0009783	Sulfachlorpyridazine	-	-	283.005	284.013	[M-H]-	C10H9ClN4O2S	16315	57629	55549	48143	57448	49730	47586	42124	18151	44847	43734	45932	41436	39749	46149	43424	37028	16951	43158	31590	41951	35624	42814	40419	66831	39168	34547	D05948	-	6634	80-32-0	-	-	--
MW0009790	Sulfaguanidine	-	-	429.114	214.052	[2M+H]+	C7H10N4O2S	187710	96020	94486	106160	87653	61920	79116	141230	184820	138940	139130	123070	107850	115800	100670	79823	156480	192270	162490	184700	119870	91729	107050	82785	151010	141260	109350	D02437	-	5324	57-67-0	-	-	--
MW0009846	Tebufenozide	-	-	722.463	352.215	[2M+NH4]+	C22H28N2O2	257450	292360	212820	121880	203050	118430	184410	637990	174290	171110	106410	379080	295190	543960	291740	517850	816800	451360	170330	368190	134720	240520	1088300	1061700	324330	313990	375010	C18526	-	91773	112410-23-8	-	-	--
MW0009904	Thidiazuron	-	-	236.055	220.042	[M+NH4-2H]-	C9H8N4OS	395440	391220	364930	361660	403350	401300	416020	422710	445100	418400	400220	409100	391430	424260	442990	412410	442100	435240	420110	401380	387910	414020	458240	388610	348480	417170	403410	C18812	-	40087	51707-55-2	-	-	--
MW0010041	Vardenafil	-	-	487.214	488.221	[M-H]-	C23H32N6O4S	10727	6115.9	5669.3	9	2953.7	4766.5	9	19360	10737	13923	9	10117	9	18159	3558.3	5276.8	73767	25746	9401.4	18187	5281.1	13268	65047	29874	14041	10852	15174	D08668	HMDB0015000	135400189	224785-90-4	46295	-	--
MW0010102	α-Cyclohexylmandelic acid	-	-	257.111	234.126	[M+Na]+	C14H18O3	2069300	2064100	1826400	2551600	2080100	1699700	2025400	2159800	1883600	1875300	1963400	1862000	2984400	2299100	1430500	1945700	1712800	2033600	2248900	1851000	1498800	1521300	1581600	2722400	2026800	2398100	2439400	-	-	97700	4335-77-7	-	-	--
MW0010629	Myristicanol A	-	-	433.19	1212.82	[M-H]-	C23H30O8	5544200	431460	3358800	3105600	3112900	3725400	5562800	4688000	5768700	6043700	4620900	7126200	8041400	7795200	7179400	4102900	6254500	8506300	5959500	7232300	4777700	4508000	1697200	2710200	4869800	5229600	5564800	-	HMDB0041311	131753104	-	-	-	--
MW0010642	Phyllanthin	-	-	417.223	418.236	[M-H]-	C24H34O6	147670	4731.4	84846	42466	57991	38754	145590	102850	58888	163980	89065	141180	189190	258640	215660	48375	136760	235880	53452	103140	91603	83124	20744	37430	103930	112250	120570	C10746	-	358901	10351-88-9	-	-	--
MW0010673	Veraguensin	-	-	411.162	372.194	[M+K]+	C22H28O5	82047	11454	62024	61595	100760	153730	141520	141800	96259	215220	102120	123790	186670	237460	188690	159510	122950	132960	98962	174600	159270	110540	55023	148340	124010	129170	186520	C10892	-	443026	19950-55-1	-	-	--
MW0010819	(10E,15Z)-9,12,13-Trihydroxyoctadeca-10,15-dienoic acid	-	-	309.206	328.225	[M-H2O-H]-	C18H32O5	728930	56177	767050	410020	146680	366760	623040	1112800	847540	1224500	563090	1030000	311910	840370	765220	325110	1068900	1487500	716450	596610	157010	313890	644620	159650	597710	657020	657190	-	HMDB0035919	44559173	-	91218	-	--
MW0010883	(1R,3R,4R,5S,6S,8x)-1-Acetoxy-8-angeloyloxy-3,4-epoxy-5-hydroxy-7(14),10-bisaboladien-2-one	-	-	405.189	1437.07	[M-H]-	C22H30O7	127470	126390	104600	58400	69016	61458	51972	175310	111640	68653	33603	94223	50652	236750	166360	141910	201820	101200	59538	86322	48922	81647	194280	101410	93187	109350	114750	-	HMDB0039971	131752774	-	-	-	--
MW0011130	(3alphaOH,20S,24S)-3,19:20,24-Diepoxydammarane-3,25-diol	-	-	475.381	1362.96	[M+H]+	C30H50O4	53551	35345	473220	88520	105040	24071	18237	41157	94078	1083600	55271	44321	69873	52383	95129	81549	54531	63062	64850	80123	21991	52683	40932	40120	36628	27451	26628	-	HMDB0034683	73804808	-	-	-	--
MW0011372	(4R,5S,7R,11x)-11,12-Dihydroxy-1(10)-spirovetiven-2-one 12-glucoside	-	-	413.237	1381	[M-H]-	C21H34O8	20359	28214	23759	21645	29072	28898	30301	24052	22804	29604	30696	25237	27825	26929	27451	34310	25682	19977	29061	26496	27887	24411	31039	27838	25671	28705	19982	-	HMDB0030895	131751091	-	-	-	--
MW0011461	(7Z,10Z,13Z,16Z)-docosatetraenoate	-	-	331.263	1507.14	[M-H]-	C22H36O2	10486	5174.7	9332.4	4309.5	3397.5	1490.6	2909.7	15340	16968	18258	9727.5	11277	5790.9	10460	12994	1729	7919.6	15585	8661.2	12440	2005.6	4723.9	5960.1	975.88	6364.4	7216.1	7720.5	-	HMDB0062580	40488826	-	53487	6560	--
MW0011579	(R)-10-Hydroxystearate	-	-	345.24	300.266	[M-H+2Na]+	C18H36O3	1188200	65897	430370	600450	550220	707930	1228800	862520	607690	2051900	790170	1373000	1640600	2510300	3120600	1151500	1495700	2006000	1742900	1152800	1201400	999140	140800	847510	1165000	1182000	1188700	C03195	-	12520	638-26-6	-	-	--
MW0011795	1-(1Z-Octadecenyl)-sn-glycero-3-phosphocholine	-	-	508.374	507.369	[M+H]+	C26H54NO6P	70133000	26078000	33883000	19615000	7424200	8378100	23547000	56773000	49172000	74852000	22849000	45069000	37523000	47142000	48129000	16925000	54973000	37908000	35297000	26320000	7673300	21698000	27757000	2335000	32165000	35644000	36038000	-	HMDB0013122	24779527	97802-55-6	88779	-	--
MW0011808	1-(4Z,7Z,10Z,13Z,16Z,19Z-docosahexaenoyl)-glycero-3-phosphate	-	-	498.261	1451.08	[M+NH4-2H]-	C25H39O7P	4062500	4336200	986970	1107900	388690	829030	384280	1647300	2745000	399230	1032200	3977000	599890	173700	2010800	396860	3958400	1183300	660280	2369200	1538100	1458800	491080	951820	1490400	1433800	1560700	-	HMDB0062307	52929753	-	-	-	--
MW0011857	1,2-Di(4Z,7Z,10Z,13Z,16Z,19Z-docosahexaenoyl)-sn-glycero-3-phosphoethanolamine	-	-	836.533	835.515	[M+H]+	C49H74NO8P	521470	254950	678330	452880	746880	534420	434120	412740	648320	870080	465390	638780	417700	358630	731820	329460	636550	1042600	709560	566880	567680	644990	413260	182360	400980	470810	625870	-	HMDB0009705	9546797	123284-81-1	84538	-	--
MW0011892	1,2-Dinervonoyl-sn-glycero-3-phosphocholine	-	-	992.749	953.781	[M+K]+	C56H108NO8P	2780400	574600	1088400	1247000	214180	437290	1658600	1200200	1675000	276470	2421500	2837100	2561800	2521700	1278400	826370	2772900	2029700	762390	2719700	469490	1320800	961560	17596	1444300	1581600	1554200	-	HMDB0008816	6452499	51779-96-5	-	-	--
MW0011908	1,2-Dioleoyl-sn-glycero-3-phospho-L-serine	-	-	786.528	787.536	[M-H]-	C42H78NO10P	524720	14355	164280	106920	17647	15837	141310	106740	266890	312800	129420	368200	345340	351970	137480	40663	279590	468470	265550	139690	25278	74210	40976	2036.8	164040	194680	206360	-	HMDB0012390	6438639	70614-14-1	60568	-	--
MW0012045	11,12,14-Trihydroxy-7-methoxy-8,11,13-abietatrien-20,6-olide	-	-	375.178	1338.96	[M-H]-	C21H28O6	937560	536150	562300	455280	493530	517380	470010	549650	520080	883590	581240	743090	494440	486750	477790	523660	436720	554180	638470	1106800	528360	1152000	477300	485260	351570	498920	455340	-	HMDB0031932	131751217	-	-	-	--
MW0012046	11,12,15-THETA	-	-	337.238	354.241	[M+H-H2O]+	C20H34O5	996900	831510	781910	409870	407610	543150	256550	1962800	1028700	806290	215780	1738900	880480	1059100	579870	882540	5086000	1072100	608350	1223200	411790	646290	3487900	3080100	1207400	1114000	1236300	C14782	HMDB0004684	11954043	-	-	-	ko00590,ko01100
MW0012060	11,14,15-THETA	-	-	396.273	354.241	[M+CH3CN+H]+	C20H34O5	1792900	148150	858520	727980	1165800	1712800	2194000	1996800	2146600	2351000	2281800	3211600	3182000	3703800	1796000	1962800	2116100	1945900	1202000	2138000	1862200	1565000	515770	1383800	1787200	1716000	1875000	C14814	HMDB0004694	11954059	-	34131	-	ko00590,ko01100
MW0012098	11-Dehydrothromboxane B3	-	-	365.196	366.204	[M-H]-	C20H30O6	110990	101830	68967	102120	63684	48649	59774	51368	50359	51772	58695	52557	86685	63500	34368	60744	36310	54496	68936	47731	47457	36907	36255	87902	146240	69020	72006	-	-	16061115	129228-55-3	-	-	--
MW0012167	11β,21-Dihydroxy-5β-pregnane-3,20-dione	-	-	349.236	348.23	[M+H]+	C21H32O4	61484	5405.6	33608	45050	50201	65036	95203	52591	37456	99412	67030	85547	148540	103170	135110	94286	97962	113470	62779	141220	116080	80912	30880	37434	90108	94158	98376	C05475	HMDB0006757	21145110	566-01-8	-	-	ko00140
MW0012179	12(R)-HEPE	-	-	339.197	318.219	[M+Na-2H]-	C20H30O3	35632	9	41021	13368	6615.9	6577.3	11035	51078	47518	45573	23543	51869	26946	28803	35503	12737	40376	38824	38486	30939	12866	20008	19825	5256	21723	39824	27120	-	-	5283190	109430-12-8	-	-	--
MW0012187	12(S)-Hpete	-	-	319.219	336.23	[M-H-H2O]-	C20H32O4	789240	226040	702110	413640	432570	309490	481700	519130	800630	696100	545730	747030	642370	576180	758720	306290	889660	1121400	653820	803250	383060	599860	459310	190480	565190	598070	618670	C05965	HMDB0004243	5280892	71774-10-2	15626	7038	ko00590,ko01100,ko04726,ko04750
MW0012197	12,15-Epoxy-13,14-dimethyleicosa-10,12,14-trienoic acid	-	-	349.271	348.266	[M+H]+	C22H36O3	1115200	270740	496980	206590	86761	125500	303990	1286400	1351100	2615800	447160	1803000	1117400	1262200	1398200	230020	1116200	1763500	849340	519740	187030	202440	307120	100210	659310	853350	763270	-	HMDB0112069	129887341	-	-	-	--
MW0012214	12-epi Leukotriene B3	-	-	380.277	338.246	[M+CH3CN+H]+	C20H34O4	55739	3062.5	12170	31019	31276	31785	32816	40678	31417	97393	42748	65075	63132	83546	85704	42484	44700	91298	66814	36866	51248	54370	5059.5	42751	46168	69958	31960	-	-	6610251	-	-	-	--
MW0012274	13,14-Dihydro PGF-1a	-	-	357.271	358.272	[M-H]-	C20H38O5	156550	101290	119640	54174	15047	24544	33941	97117	182950	121040	94484	137960	69925	59013	56189	18271	141850	150570	124410	88130	17742	37743	61853	6324.9	67151	67408	97578	-	HMDB0005076	5311239	20592-20-5	155467	-	--
MW0012282	13,14-Dihydro-15-ketoprostaglandin A2	-	-	299.198	334.214	[M+H-2H2O]+	C20H30O4	336250	117470	382120	453430	566390	236340	241900	247580	426190	542130	224690	161690	289740	57607	172610	249440	585420	470380	610330	358160	165960	402020	305680	70664	287420	363120	265020	-	-	5283042	74872-89-2	-	-	--
MW0012356	14(15)-Epoxy-5Z,8Z,11Z-eicosatrienoic acid, methyl ester	-	-	352.283	334.251	[M+NH4]+	C21H34O3	49441	33475	63783	24731	16247	19820	15721	33252	45520	36136	22976	37137	53356	28120	13685	16667	31482	39265	64017	23646	7650.9	17117	25471	8303.9	32487	25827	21052	-	-	11002157	73804-67-8	-	-	--
MW0012475	15-Keto-prostaglandin E2	-	-	351.215	350.209	[M+H]+	C20H30O5	38148	14821	74253	63373	53948	47890	73516	89232	56663	58017	94477	67039	127050	223530	267840	181320	93764	239300	75588	112560	55409	105280	171660	93270	114040	136100	154610	C04707	HMDB0003175	5280719	26441-05-4	15547	2309	--
MW0012516	16,16-Dimethyl-6-ketoprostaglandin E1	-	-	377.232	396.251	[M-H2O-H]-	C22H36O6	279550	43340	218530	202440	288950	617310	440180	592720	504990	591070	578390	529510	801080	906120	494800	535710	496740	386020	263060	560920	859430	509480	132870	321740	441000	458330	479230	-	-	10905349	75874-32-7	-	-	--
MW0012518	16,16-dimethyl-PGA2	-	-	361.237	362.246	[M-H]-	C22H34O4	71337	2320.1	34569	50906	35257	48772	77805	76804	52773	188570	58090	78677	139510	187170	278500	43317	124470	191950	154930	89203	68460	61530	9267.3	31837	72460	96481	93000	-	-	5283083	41691-92-3	-	-	--
MW0012522	16,16-Dimethylprostaglandin A1	-	-	363.252	364.261	[M-H]-	C22H36O4	37549	9	9721.9	15922	12015	36680	40039	60900	20900	127070	37392	34377	72700	195180	120200	92158	42027	135970	57495	45784	76452	36397	3247.5	104800	52581	49019	54932	-	-	5271806	41692-24-4	-	-	--
MW0012598	17(S)-HpDoHE	-	-	378.259	360.23	[M+NH4]+	C22H32O4	106450	9326.9	57053	53636	59995	106730	156160	156940	153210	157060	149290	208210	213540	228770	117500	125280	166460	125210	81106	177440	114060	96811	34139	94399	126720	125170	124340	-	-	52921992	-	-	-	--
MW0012637	17-Keto-4(Z),7(Z),10(Z),13(Z),15(E),19(Z)-docosahexaenoic acid	-	-	325.215	342.219	[M+H-H2O]+	C22H30O3	355520	94019	338580	435820	611500	261670	331830	354470	466710	946360	475130	310280	368670	166650	263510	253060	721100	543170	715520	389370	220660	468970	160610	133890	411350	440740	422960	-	-	45105201	1233715-28-0	-	-	--
MW0012695	18-carboxy dinor Leukotriene B4	-	-	337.167	338.173	[M-H]-	C18H26O6	414110	227820	218000	50726	25087	45390	8012.8	266700	278780	133790	46009	296910	103160	44188	9724.8	21742	806620	551900	211460	194180	21012	26987	86624	142690	166300	178970	174620	-	HMDB0062301	53393937	-	-	-	--
MW0012778	1-Behenoyl-2-hydroxy-sn-glycero-3-phosphocholine	-	-	624.399	579.426	[M-H+2Na]+	C30H62NO7P	1056900	153530	347770	634610	182310	175180	407460	427650	427700	105820	652990	1363500	1001000	676130	368000	543680	1178200	300980	375710	766820	237040	362040	420900	109080	578070	424180	617320	-	HMDB0010398	24779479	-	-	-	--
MW0012803	1-heneicosanoyl-glycero-3-phosphate	-	-	496.338	1493.13	[M+NH4-2H]-	C24H49O7P	327540	252960	291140	154850	36477	44272	100470	118880	388440	168210	146230	235860	264460	147810	98548	37975	242850	205390	299590	137710	25598	91692	151680	6538.5	144510	159150	186640	-	HMDB0062317	52929764	-	-	-	--
MW0012817	1-Hexadecyl lysophosphatidic acid	-	-	438.292	396.264	[M+CH3CN+H]+	C19H41O6P	77579000	130900000	45749000	27651000	8005000	21494000	4170900	45115000	81914000	80631000	26374000	80464000	9238900	2169900	23429000	3986300	67904000	21951000	37672000	33849000	25146000	23283000	19913000	5841200	34588000	36982000	34155000	-	HMDB0062325	11825433	52603-03-9	63818	-	--
MW0012834	1-Hydroxy-2,12,15-heneicosatrien-4-one	-	-	367.282	1381	[M+HCOO+2H]+	C21H36O2	22941000	26764000	16662000	13188000	6526400	9809300	8561100	22520000	24364000	30638000	10524000	16329000	17581000	14640000	20559000	11561000	15408000	19730000	16357000	12997000	5354100	8548900	16023000	7172600	19038000	18694000	16082000	-	HMDB0036741	21964639	-	-	-	--
MW0012861	1-Myristoyl-2-hydroxy-sn-glycero-3-phosphoethanolamine	-	-	424.245	425.254	[M-H]-	C19H40NO7P	1642200	636430	539470	558790	254510	418980	270630	855830	998910	181130	529840	2419300	520300	186150	589280	218800	1423100	368610	319270	1016400	854060	821670	559370	210370	597350	668980	627430	-	HMDB0011500	9547070	123060-40-2	84299	-	--
MW0012920	1-Octadecyl lysophosphatidic acid	-	-	466.325	424.295	[M+CH3CN+H]+	C21H45O6P	94337000	122570000	21986000	16132000	9197200	21144000	3587300	98637000	44918000	52364000	17908000	100090000	4136200	1071000	34108000	6336000	64202000	5638300	19699000	22869000	40507000	20631000	16814000	19512000	33512000	33744000	35149000	-	HMDB0011144	12051354	52977-29-4	-	-	--
MW0012921	1-Octadecyl-2-acetyl-sn-glycero-3-phosphocholine	-	-	552.401	551.395	[M+H]+	C28H58NO7P	98429000	49746000	52356000	29422000	8151000	6162600	26856000	19673000	73940000	21135000	45112000	55764000	76968000	36345000	22693000	22577000	40851000	34830000	46572000	23322000	5121200	27986000	28901000	2724800	36963000	37294000	36512000	-	-	2733535	74389-69-8	-	-	--
MW0012926	1-O-Hexadecyl-2-O-(2E-butenoyl)-sn-glyceryl-3-phosphocholine	-	-	572.367	549.379	[M+Na]+	C28H56NO7P	504670	210840	222960	158790	98247	246310	550990	286650	396630	31930	470750	457380	1025200	598650	252910	375820	525180	203840	226150	317130	108920	412980	582510	27524	326460	374380	350210	-	-	45138381	-	-	-	--
MW0012935	1-O-Hexadecyl-2-O-methyl-sn-glyceryl-3-phosphorylcholine	-	-	518.353	495.369	[M+Na]+	C25H54NO6P	20405000	12036000	9078000	6834400	2279300	2638000	10310000	26856000	19362000	46444000	8632200	12857000	11132000	27961000	20270000	5406900	17675000	18225000	13772000	10898000	4208600	7708800	13499000	591290	16600000	17759000	16842000	-	-	127599	78858-44-3	-	-	--
MW0012936	1-Oleoyl-2-acetyl-sn-glycerol	-	-	399.306	398.303	[M+H]+	C23H42O5	559050	555600	977110	512960	269170	373300	528690	404030	908540	527590	457920	646790	460140	362740	438740	224730	550860	522140	451660	501550	195020	344860	520280	85193	534070	608200	500410	-	-	6437055	86390-77-4	-	-	--
MW0012946	1-Oleoyl-L-α-lysophosphatidic acid	-	-	452.277	436.259	[M+NH4-2H]-	C21H41O7P	8748100	1671700	3568100	4353200	1376400	1707200	7058000	4318000	5365900	1167600	5206000	8392700	11686000	9837700	3698600	5803100	8363600	3738600	2271900	7817500	2678100	5565700	2989800	845990	5427200	5425500	5835700	-	-	5311263	-	-	-	--
MW0012984	1-Phosphatidyl-D-myo-inositol	-	-	406.071	302.211	[M+NH4-2H]-	C11H19O13P	1631000	2013400	1782000	3243000	2707800	2801400	3677600	2130500	2672200	2186500	1749500	1995800	4498900	3099400	1965200	3942700	2161100	1569900	4146900	2308500	3037600	2538500	3250600	3578000	3040900	2451500	2589800	-	HMDB0006953	53477912	-	16749	-	--
MW0013008	1-Stearoyl-2-oleoyl-sn-glycero-3-phosphocholine	-	-	824.55	787.609	[M+K-2H]-	C44H86NO8P	812820	313710	493820	320650	159740	161720	412330	690900	1103500	818580	633420	760450	649360	712370	391620	123860	938620	621500	453150	437620	183650	280720	247310	21757	406400	571240	550740	-	HMDB0008038	24778825	56421-10-4	75034	-	--
MW0013052	2-(5-Oxovaleryl)phosphatidylcholine	-	-	576.364	593.369	[M+H-H2O]+	C29H56NO9P	1803600	2152600	1197700	1497000	1138700	2044900	2141000	2161500	2137200	830200	2280800	2797200	5583500	9048600	4669700	4767900	2481800	3279800	950770	4922000	4062700	2848900	1143400	1474000	2799300	3120900	3182700	-	-	23557187	121324-31-0	-	-	--
MW0013091	2,3-Diacetoxypropyl stearate	-	-	463.306	1437.07	[M+Na-2H]-	C25H46O6	28962	18008	33507	39315	26439	26326	48216	52325	57149	26215	52303	42014	60026	37883	30054	96881	55052	35545	28859	44481	17895	25652	50417	47808	55306	69591	62309	-	HMDB0059931	256388	-	-	-	--
MW0013117	2,3-dinor-6-oxoprostaglandin F1alpha	-	-	307.189	1465.1	[M+H-2H2O]+	C18H30O6	41492	15144	42935	5070.5	39576	36527	25595	153060	38689	77484	26713	89806	6900.1	359290	30485	65417	444210	90471	46545	82108	42125	128490	753810	569290	127250	134890	151110	-	HMDB0062618	5283084	-	73944	-	--
MW0013222	20-ethyl-PGE2	-	-	379.248	380.256	[M-H]-	C22H36O5	472560	50617	272930	243920	544090	865310	935690	1204100	917630	964160	899050	1065500	1636300	1810200	1132300	1183100	814530	713360	473160	969940	1490100	893630	259400	828860	805810	865490	889200	-	-	16061106	37492-24-3	-	-	--
MW0013397	2-Arachidonoylglycerol	-	-	420.309	378.277	[M+CH3CN+H]+	C23H38O4	63140	38712	73319	59191	57201	48304	53079	82635	83822	91217	89204	34821	82175	96136	65698	132860	76291	94242	48968	41135	21462	59356	91729	80380	75179	58802	92145	C13856	HMDB0004666	5282280	53847-30-6	52392	-	ko04080,ko04714,ko04723
MW0013502	2-Hydroxy-3-isopropyl-6-methylbenzoic acid	-	-	193.087	194.094	[M-H]-	C11H14O3	63423	74618	71781	68844	65371	52697	65272	75172	71008	74006	68579	58730	67393	61896	55646	56682	73941	70487	75128	66375	78705	66775	65527	67390	83640	79356	88650	-	-	11052	548-51-6	-	-	--
MW0013617	2-oleoyl-sn-glycero-3-phosphocholine	-	-	520.341	1521.16	[M-H]-	C26H52NO7P	528340	172820	259840	326430	129100	196980	646320	456720	451670	166660	614980	717370	840720	1311700	1118400	616130	651330	882740	293870	911670	398720	448160	328270	119170	600890	564540	645830	-	HMDB0062651	24779494	-	76071	-	--
MW0013836	3,4-Dimethyl-5-Propyl-2-Furantridecanoic Acid	-	-	349.273	350.282	[M-H]-	C22H38O3	4466.3	4616.5	4510.2	4713.1	6508.8	5264	6594.3	4753.2	5375.3	5006.6	5815.3	6388.2	6925.4	5427.4	7736.1	5563.7	7602.3	6942.8	8160.8	7080	5377.9	6017.9	7824.1	7416.3	4394.9	6046.2	7974	-	HMDB0112078	-	-	-	-	--
MW0013984	3beta-Hydroxy-5alpha-pregnan-20-one	-	-	403.23	318.256	[M+K+HCOOH]+	C21H34O2	17514000	21092000	20444000	19798000	20996000	21332000	20507000	18746000	20736000	20031000	21666000	17198000	19160000	19445000	18573000	21363000	19011000	24056000	20451000	20200000	19852000	17751000	22452000	22076000	19563000	19178000	19062000	C15484	HMDB0001455	92787	516-55-2	11909	-	--
MW0014037	3-hexanoyl-NBD Cholesterol	-	-	661.444	662.441	[M-H]-	C39H58N4O5	205380	13628	189640	114710	178500	149040	264110	235890	193180	545060	241240	244250	455760	550770	514690	267180	280010	406240	138120	361430	255840	229220	91654	111760	208840	281250	283370	-	-	57370056	-	-	-	--
MW0014081	3-Hydroxybutyrylcarnitine	-	-	248.149	247.142	[M+H]+	C11H21NO5	4699100	4692200	3757400	3030300	5057300	5770500	2744600	4611600	4965900	3810100	4081500	5836900	3872800	4563700	6220800	2741100	4662600	3143100	3711400	6637900	2693900	3326700	3712000	1905200	4302800	4313200	4660500	-	HMDB0062735	90659885	-	84842	-	--
MW0014120	3-Hydroxysintaxanthin	-	-	429.317	1324.94	[M+H-H2O]+	C31H42O2	681270	639660	515590	501170	525500	500740	663370	522150	641940	633140	546190	554820	534470	597240	458360	508820	575350	690210	498650	447450	379330	486310	483270	358680	612290	680140	598340	-	HMDB0035641	131751826	-	-	-	--
MW0014149	3-methoxy Limaprost	-	-	413.295	412.282	[M+H]+	C23H40O6	412410	24401	306020	211270	122750	90457	250340	537460	332580	314290	342340	407880	428170	610250	581720	291310	495520	1067600	279630	381260	141080	269710	379770	232850	330650	407490	405070	-	-	57370058	-	-	-	--
MW0014392	4a-Carboxy-4b-methyl-5a-cholesta-8,24-dien-3b-ol	-	-	527.319	442.345	[M+K+HCOOH]+	C29H46O3	140020	72434	75496	89141	40133	49957	88172	80828	62027	26299	126570	130860	109520	170730	85011	140750	89585	92066	74536	140560	68452	122820	110390	9	111270	107610	128230	C15808	HMDB0001181	23724596	-	-	6062	ko00100,ko01100
MW0014592	5(6)-Epoxy-8Z,11Z,14Z,17Z-eicosatetraenoic acid, methyl ester	-	-	315.228	332.235	[M+H-H2O]+	C21H32O3	1001600	255470	1046100	746620	610410	357120	383310	402630	1431600	909800	802310	1017100	619260	518480	763560	212270	1321800	2451200	1568300	1091000	378030	520030	355170	40007	891610	834810	845710	-	-	46243151	127716-49-8	-	-	--
MW0014593	5(6)-Epoxy-8Z,11Z,14Z-eicosatrienoic acid, methyl ester	-	-	335.255	334.251	[M+H]+	C21H34O3	1216700	70151	213690	135140	84168	120590	698740	1258600	1025100	362710	386220	902740	1270200	999110	662960	478980	1255800	411390	138060	991110	416920	490760	264130	295920	596030	645330	643190	-	-	13075008	122799-12-6	-	-	--
MW0014607	5(S),6(R)-11-trans DiHETE	-	-	357.206	336.23	[M+Na-2H]-	C20H32O4	44185	22501	47841	51502	58163	57879	67124	56096	43438	54166	48377	46899	83804	64747	38289	60733	52853	69326	30124	58016	43401	55063	47091	73173	48061	43990	55091	-	-	3246879	-	-	-	--
MW0014609	5(S),6(R)-DiHETE	-	-	357.205	336.23	[M+Na-2H]-	C20H32O4	616270	8349.4	121020	140880	132470	84261	297670	86820	100030	181780	249730	623280	812690	706340	262000	67377	464420	607960	95715	293450	233410	154570	20143	72916	250800	236890	244600	-	-	5283160	82948-88-7	-	-	--
MW0014613	5(S)-HETrE	-	-	321.242	322.251	[M-H]-	C20H34O3	76180	34707	97640	53776	169260	104850	193680	192060	95129	942930	511000	349240	284040	199190	119720	181610	327740	352770	63729	179480	1440300	687550	33955	63929	267000	283670	305420	-	-	5283143	-	-	-	--
MW0014649	5,8,11,14-Eicosatetraenoic acid, 19-hydroxy-, (5Z,8Z,11Z,14Z,19R)-	-	-	343.226	320.235	[M+Na]+	C20H32O3	5932300	406090	3539500	3892500	3615900	934140	4353300	1079200	3253300	1432200	4227800	3557200	3045900	2908700	1521700	1405200	3810200	2649600	1417900	3666700	2671300	2699300	726600	641370	2750500	2480800	2428600	-	-	20839325	-	-	-	--
MW0014712	5b-Cholestane-3a,7a,12a,23R,25-pentol	-	-	470.378	165.115	[M+NH4]+	C27H48O5	304150	337420	342890	323220	338890	245790	249440	330790	220380	282400	289460	287690	295900	284230	258980	283340	291430	239150	217500	253840	215460	281460	272390	350470	342240	296540	266680	-	HMDB0000513	21252249	-	-	5499	--
MW0014781	5-HPETE	-	-	335.221	680.595	[M-H]-	C20H32O4	1380300	36392	600040	373860	460250	303990	1180900	709740	432860	1814800	555670	1575700	1248000	2065100	1767400	418450	990030	1961700	294510	730610	861250	520530	109080	462700	844370	867890	848990	-	HMDB0011135	5283171	-	91268	-	--
MW0014901	5β-Pregnane-3α,17,21-triol-11,20-dione	-	-	363.219	364.225	[M-H]-	C21H32O5	26410	12751	15354	16059	5512.8	14986	12734	28835	25907	47320	16576	17869	19264	27439	29207	6529	19419	35122	19461	15952	8437.1	12119	20229	4131	21320	15196	19633	C05470	HMDB0000903	5866	53-05-4	-	1915	ko00140
MW0015244	7α,17α-Dimethyl-5β-androstane-3α,17β-diol	-	-	367.281	320.272	[M+HCOO+2H]+	C21H36O2	18889000	4037700	20970000	10649000	5121600	6257700	9119300	28649000	25096000	40729000	14380000	27879000	23149000	20671000	28240000	8672000	18818000	34505000	18950000	16925000	7790500	10417000	15226000	5746800	18537000	17922000	18793000	-	HMDB0006013	15706076	13611-10-4	-	-	--
MW0015412	9,11-Dideoxy-9α,11α-epoxymethanoprosta-5E,13E-dien-1-oic acid	-	-	333.244	350.246	[M+H-H2O]+	C21H34O4	131980	9	86573	111030	229890	325740	370460	312370	106940	520750	172710	290700	473750	652160	639530	523460	212030	287220	149400	341390	538360	303680	87126	601050	273000	292740	333020	-	-	91746438	330796-57-1	-	-	--
MW0015479	9-Oxo-11-(3-pentyl-2-oxiranyl)-10E-undecenoic acid	-	-	309.206	310.214	[M-H]-	C18H30O4	64561	9173.6	85696	46280	16407	53751	68799	178590	96313	141870	57275	125180	43978	96962	106690	52213	135590	183330	91831	57616	18289	47206	78756	29799	55948	73399	66389	-	HMDB0013623	5283007	478931-82-7	89606	-	--
MW0015605	Agnuside	-	-	465.138	466.148	[M-H]-	C22H26O11	70192	257100	243160	266260	346290	312020	331690	270230	116950	341770	301810	314840	261800	339870	324850	365550	263850	104800	296320	255320	324710	322610	380610	364330	245200	257130	235060	C09765	-	442416	11027-63-7	-	-	--
MW0015647	all-trans-5,6-Epoxyretinoic acid	-	-	281.188	316.204	[M+H-2H2O]+	C20H28O3	4488200	4553100	5396600	4891500	7491200	4666300	4273400	6106300	4780900	5209100	5696300	8429300	8807900	8620400	4266700	5927100	4172600	5905200	9061400	3837300	6693700	4038300	4022900	8334400	5346200	5849000	5784400	C16680	HMDB0012451	5363137	13100-69-1	80658	-	ko00830
MW0015741	alpha-Tocotrienol	-	-	461.289	424.334	[M-2H+K]-	C29H44O2	733570	359350	739870	539090	380440	360660	879870	885990	667770	671910	819170	643110	956220	659940	600910	1536300	936880	1023400	614910	805300	359890	696090	1106400	929620	682450	825920	948420	C14153	HMDB0006327	5282347	1721-51-3	33270	-	ko00130,ko01100
MW0015772	Androst-5-ene-3,17-dione	-	-	333.204	286.193	[M+H+HCOOH]+	C19H26O2	64220	115200	51950	73179	61325	49439	73065	41886	63491	28241	51602	71015	107080	45602	16816	44406	30791	77318	63137	76118	42345	65762	27802	48058	51422	52675	71881	C20252	HMDB0062415	160531	571-36-8	83865	-	--
MW0015775	Androsta-1,4-diene-3,17-dione	-	-	331.185	284.178	[M+H+HCOOH]+	C19H24O2	339820	321850	328220	318960	331720	340290	327930	315510	323610	320120	345930	302440	270020	370770	339210	343620	356970	364830	332250	358290	338480	337510	359380	388630	619370	665790	723750	C20144	HMDB0003422	13472	897-06-3	40799	-	ko01100
MW0015803	Annoglabasin F	-	-	377.232	1268.88	[M-H]-	C22H34O5	191010	2968.3	85821	112700	191510	144780	153310	468960	596820	207370	387900	564940	270120	309720	288580	164650	511280	371140	85218	449130	182140	342810	72459	49819	268050	246770	257400	-	HMDB0035508	10785922	-	-	-	--
MW0015865	Arachidonoyl-1-thio-Glycerol	-	-	413.246	394.254	[M+F]-	C23H38O3S	18228	1227.9	5861.7	8435	4339.2	5170.9	10594	5232.7	6328.9	4126.1	10223	4908.8	5455.2	14267	10262	16234	11959	22938	5761.8	6265.4	8712.5	7741.3	7347.3	14337	10738	6953.8	8709.8	-	-	57496189	-	-	-	--
MW0015866	Arachidonoyl-2'-fluoroethylamide	-	-	394.254	349.278	[M-H+2Na]+	C22H36FNO	79532	5686.8	55656	44198	26160	27747	47381	56848	64571	107650	64753	110540	69751	66728	46797	42881	78373	125270	84979	85718	51765	42825	11650	16449	53230	68420	71009	-	-	5283436	166100-37-4	-	-	--
MW0015892	Arbutin	-	-	271.076	272.09	[M-H]-	C12H16O7	583070	1211100	532810	374520	91643	111990	162210	367040	856450	229360	270060	343940	179310	157170	232430	111580	477490	658690	246820	398620	140340	239080	252280	46346	306570	357330	356430	C06186	HMDB0029943	440936	497-76-7	18305	-	ko00010
MW0015901	Armillaribin	-	-	397.198	1535.18	[M-H]-	C24H30O5	369280	27972	232360	243630	283510	255260	483420	232710	274450	286450	297930	390760	475850	407870	428760	200130	410910	530710	269480	380530	290840	322280	82526	112550	330040	324370	316400	-	HMDB0031672	131751179	-	-	-	--
MW0015996	Aucubin	-	-	369.11	346.126	[M+Na]+	C15H22O9	2558600	1951000	1450200	1658500	858190	794410	1155200	1950400	2870100	1393500	1630100	1542000	1757100	1373500	1599100	1270600	2341600	2527700	1384500	1966500	1159900	1440300	1072000	674150	1641700	1570000	1679900	C09771	-	91458	479-98-1	-	-	--
MW0016247	Bupropion	-	-	204.097	239.108	[M+H-2H2O]+	C13H18ClNO	9802700	10430000	8950100	9975500	9399700	8606200	9993200	9258000	9616400	9774500	9024900	9009800	8861400	9322900	8580500	8473500	8228000	8955100	8986500	8581000	8858900	7822500	8871800	8258200	9105100	10614000	9003600	C06860	HMDB0001510	444	31677-93-7	3219	1435	--
MW0016405	Carnosic acid	-	-	331.188	332.199	[M-H]-	C20H28O4	4471700	1240400	3062200	2106200	1423200	827670	1784100	1327500	6015900	1685200	3417000	2591700	1348900	3093400	2232900	673200	5843000	6249100	5002800	1974700	579060	2533800	4291200	74963	2365700	2559300	2818300	C21818	HMDB0002358	65126	3650-09-7	-	-	--
MW0017083	Cholesterol 3-sulfate	-	-	933.623	466.312	[2M+H]+	C27H46O4S	258110	99051	61347	43388	4402	18963	6126.3	60677	98308	54736	41892	137720	24408	16313	40888	3721.3	164580	34047	21603	71136	16638	26622	18692	340.33	45139	46497	37679	C18043	HMDB0000653	65076	1256-86-6	41321	5625	ko00140
MW0017110	Cinnamoside	-	-	541.23	518.236	[M+Na]+	C24H38O12	9	9	9	9	9	9	8612.7	8596	2698200	2550400	1927500	1763400	4906300	5473300	5207600	4181900	219180	91217	223320	207690	244270	217020	308050	386320	1309000	1384600	1428000	-	HMDB0038923	45360003	-	-	-	--
MW0017119	Cinnzeylanol	-	-	383.206	1395.02	[M-H]-	C20H32O7	165720	155560	107510	36634	54599	83562	40750	492370	172310	137420	49484	289380	86349	205920	139370	172320	464370	240250	69142	137120	45986	92466	236890	220350	146180	145720	154900	-	HMDB0036010	44559448	-	-	-	--
MW0017173	cis-8,11,14-Eicosatrienoic acid	-	-	329.245	306.256	[M+Na]+	C20H34O2	1834500	318390	1383600	798310	1468900	1127900	1835100	1964100	2532700	2544000	2360100	2533700	2387100	2336600	2005800	1615800	2359500	2268900	890810	1860900	1998700	2063100	457250	956680	1765900	1868500	1762700	C03242	HMDB0002925	5280581	1783-84-2	53486	259	ko00591,ko01040,ko01100
MW0049120	Cyclopentaneheptanoic acid, 2-[(3R)-4-[(2-fluorophenyl)thio]-3-hydroxybutyl]-3,5-dihydroxy-, methyl ester, (1R,2R,3R,5S)-	-	-	407.204	442.219	[M+H-2H2O]+	C23H35FO5S	296600	261500	237100	276320	287050	243880	292830	245350	270410	314790	284870	234440	300960	276410	256740	277990	273370	239400	236350	284630	250490	245920	265980	208470	257820	276700	306270	-	-	35027935	-	-	-	--
MW0049196	delta-12-Prostaglandin J2	-	-	352.247	334.214	[M+NH4]+	C20H30O4	400610	14044	169330	119450	43894	73471	192040	76349	112730	188690	115220	243890	228880	168310	256320	82122	195720	462100	130840	165520	73423	114740	21789	41805	116540	133750	156670	C05958	HMDB0004238	5280885	87893-54-7	28130	7034	ko00590,ko01100
MW0049213	Demethylphylloquinone	-	-	473.279	436.334	[M-2H+K]-	C30H44O2	401460	587780	532150	503050	603970	616500	490630	764060	630760	1070600	620620	716770	593680	593870	342910	348060	761430	605490	984920	455870	871270	413280	547410	427840	531720	1056800	789260	C13309	HMDB0004649	11954010	-	-	-	ko00130,ko01100
MW0049235	Desogestrel	-	-	311.234	310.23	[M+H]+	C22H30O	1329700	769230	1402200	904440	689770	639280	1241500	1607900	1220900	1451800	1315400	860760	1576900	1190800	923700	2564300	1316900	1435000	789440	795160	357340	885350	1261300	1249400	1253900	1187500	1235300	C07629	HMDB0014449	40973	54024-22-5	4453	-	--
MW0049246	Dexamethasone	-	-	393.212	392.2	[M+H]+	C22H29FO5	28454	27234	23658	11310	19054	17075	16675	27335	23766	20285	9	11908	32214	49984	24537	40705	41690	15593	9223	23335	12973	19364	44488	45347	14266	29513	26944	D00292	HMDB0015364	5743	50-02-2	41879	-	--
MW0052443	DL-β-Hydroxypalmitic acid	-	-	271.227	272.235	[M-H]-	C16H32O3	97988	115840	99576	97764	88869	80200	108990	69942	138910	103790	101940	149200	120560	108040	97331	82836	109790	110650	135590	87039	140590	100940	83299	75462	81937	95933	133750	-	-	301590	2398-34-7	-	-	--
MW0052460	Docosatrienoic acid	-	-	352.318	334.287	[M+NH4]+	C22H38O2	589590	365600	1660000	372330	1650800	403930	997400	419150	449740	6174100	237900	721400	407510	363030	414090	580310	507310	757550	334320	1426400	260050	470530	323770	343010	702640	657810	699120	-	HMDB0002823	5312557	28845-86-5	77807	195	--
MW0052918	Fludrocortisone acetate	-	-	441.211	422.21	[M+F]-	C23H31FO6	866150	900400	927920	553490	580310	704610	277720	1870400	873470	546110	199240	1249400	594200	1148400	831850	891990	3638500	805130	560780	1136500	457690	755580	2503600	2264800	981480	1008900	940990	C08186	-	225609	514-36-3	-	-	--
MW0052932	fluticasone 17beta-carboxylic acid	-	-	395.164	1409.03	[M-H]-	C21H26F2O5	9	9	4899.7	2349.8	9	9	9	7127.1	4375900	2834100	685980	7707700	13379000	13947000	14652000	8029500	309530	43311	41274	60015	107450	84479	362300	288470	2568200	2445000	2783200	-	HMDB0061092	9822089	28416-82-2	-	-	--
MW0052959	Fusidic acid	-	-	499.343	516.345	[M+H-H2O]+	C31H48O6	4024900	1351100	2479800	2567700	1058900	2099600	4249200	3254700	3161100	1322300	4761200	4561900	4782000	5081600	3866600	3803900	5477700	3666000	2225600	5185600	1993700	3947800	2840700	767510	3261000	3646000	3954700	C06694	HMDB0015570	3000226	6990-06-3	29013	-	--
MW0053402	Ganoderal A	-	-	454.371	1338.96	[M+NH4]+	C30H44O2	195820	243690	373580	296640	565540	908230	224590	319020	52657	65658	138020	60945	32909	78657	33529	31774	63412	39558	61330	36070	9	39645	21644	9	146040	133180	117280	-	HMDB0035983	13934282	-	-	-	--
MW0053594	Ginkgolide A	-	-	409.146	408.142	[M+H]+	C20H24O9	131130	15543	76332	72778	84487	93544	140500	143420	169280	184260	113630	224010	218200	186400	224500	94078	157970	221580	115610	192050	127140	110830	35513	58921	111530	120590	143480	-	HMDB0036862	9909368	15291-75-5	-	-	--
MW0053735	Glycerophospho-N-palmitoylethanolamine	-	-	436.277	453.286	[M+H-H2O]+	C21H44NO7P	274740	142210	123450	79759	31550	52851	23199	223520	278960	416950	84802	566040	119610	74128	140010	17135	354750	153630	177370	149480	194450	85269	45138	17287	123930	128320	127460	-	-	53393933	100575-09-5	-	-	--
MW0053863	Heptadecanoic acid	-	-	539.504	270.256	[2M-H]-	C17H34O2	909330	785300	730390	602540	338060	297760	412270	577930	842450	934300	601320	646220	771450	564990	510280	585910	808000	624290	560820	500970	429650	336470	523870	323650	609540	538470	510970	-	HMDB0002259	10465	506-12-7	32365	6578	--
MW0053968	Hydratopyrrhoxanthinol	-	-	571.344	1405	[M+H-H2O]+	C37H48O6	15242000	5424500	8876200	7126500	2410200	2891800	8785600	7137300	10856000	2752100	12069000	11619000	11031000	11021000	5179200	5690300	13377000	9587600	5795300	11229000	2618400	6747700	6602700	1626700	8646500	8334200	8587000	-	HMDB0036842	134752613	-	-	-	--
MW0054016	Iloprost	-	-	359.222	360.23	[M-H]-	C22H32O4	1211600	70164	611090	447360	614880	636950	1328200	1021500	923740	1400100	1083200	1824100	1688000	1881000	948770	752130	1311500	1487300	594620	1163200	872940	780610	258940	581840	925340	933080	906920	-	-	91746214	78919-13-8	-	-	--
MW0054180	Jervine	-	-	424.282	425.293	[M-H]-	C27H39NO3	121450	156760	51725	29774	8517.8	17073	11485	50947	154620	68359	41281	101540	18853	6905.8	24545	9	123090	42138	29242	61141	13440	28760	25101	9	42235	34625	53147	C10811	-	10098	469-59-0	-	-	--
MW0054217	KOdiA-PC	-	-	664.385	663.375	[M+H]+	C32H58NO11P	191440	382680	280190	60965	598940	645090	422330	2444500	466380	169800	105030	800960	844630	834490	877390	1043000	2935200	300380	394040	511750	546530	523150	5244400	6817300	865920	1023200	1064400	-	-	91885957	439904-33-3	-	-	--
MW0054285	Latanoprost ethylamide	-	-	400.287	417.288	[M+H-H2O]+	C25H39NO4	34860	2234.4	3413.5	10335	3039.7	3979.1	13019	4465.4	15014	4605.9	3396.5	8757.2	21944	18348	10960	7624.7	8923.2	7454	16566	15762	6959.3	7190.7	14679	3768.7	20506	11966	9570.7	-	-	10287826	607351-44-0	-	-	--
MW0054315	Leukotriene A4	-	-	319.226	318.219	[M+H]+	C20H30O3	1366100	75736	775170	544710	844140	652730	1241200	1168600	803890	2946600	821990	1697500	1530400	2198900	1974600	896610	1098400	2108100	851560	1037400	1468300	733740	244800	1190900	1139400	1152200	1227700	C00909	HMDB0001337	5280383	72059-45-1	15651	3449	ko00590,ko01100,ko04726
MW0054382	Linoleoylcarnitine	-	-	446.321	423.335	[M+Na]+	C25H45NO4	1694300	2167800	3032400	2622900	765460	1555700	862700	852030	1674900	726220	1296100	2292300	1000900	635960	1073100	694520	1402400	2028400	1515900	1705700	1399900	959750	1029400	578060	1134800	1336800	1242300	-	HMDB0006469	6450015	-	84098	-	--
MW0054757	Menatetrenone	-	-	427.299	444.303	[M+H-H2O]+	C31H40O2	2370900	2234100	2708600	2614500	2487600	2257700	2372700	2330500	2802100	2924000	3005600	2508200	2513300	2389200	2459400	2704700	2318700	2491000	2182400	2614000	2481700	2175800	2280200	2374300	2713900	2154000	1952900	D00100	HMDB0030017	5282367	863-61-6	78277	-	--
MW0054781	Methaqualone	-	-	518.258	250.111	[2M+NH4]+	C16H14N2O	75020	52105	105900	10582	105650	82801	66430	351380	88887	184080	57753	201010	40610	791120	89245	171570	862010	251850	145530	195280	88785	311940	1623300	1561600	342810	352740	420330	C07560	HMDB0240285	6292	72-44-6	-	-	--
MW0054875	Methyl caprylate	-	-	334.295	158.131	[2M+NH4]+	C9H18O2	251650	211780	222660	284890	264170	252450	261590	212250	273790	278760	230040	292630	225180	221260	287890	248070	197270	272200	248690	304960	273280	260550	220050	202890	795600	898840	916750	-	HMDB0031291	8091	111-11-5	87432	-	--
MW0054888	Methyl geranate	-	-	382.294	182.131	[2M+NH4]+	C11H18O2	56910	74698	34819	18690	23426	31128	20398	89748	59198	26928	18426	51091	29255	82997	56510	39317	122930	65215	24873	41661	16813	26774	195690	60592	57349	49891	57073	-	HMDB0059816	5365910	1189-09-9	-	-	--
MW0054900	Methyl linolenate	-	-	310.272	292.24	[M+NH4]+	C19H32O2	454360	503860	345010	269990	193090	146630	345660	121200	383000	159010	275220	537170	634280	315560	175970	522960	359750	376120	370470	239660	99059	232950	242110	413390	338810	341010	375060	-	-	5319706	301-00-8	-	-	--
MW0054967	MG(0:0/18:0/0:0);2-Stearoylglycerol	-	-	376.34	722.642	[M+NH4]+	C21H42O4	77421	92897	89111	45997	50405	96565	72669	103410	57522	73380	49251	112560	60332	64229	59506	48901	46617	53334	44832	42974	43038	66876	45057	31532	59923	53084	31360	-	HMDB0011535	79075	-	75456	-	--
MW0054969	MG(0:0/18:1(9Z)/0:0)	-	-	420.307	356.293	[M+CH3CN+Na]+	C21H40O4	217190	176770	216910	173700	204870	182270	193120	228950	236090	226330	200300	157050	216180	227540	220290	307970	218410	235420	200150	239030	131410	172590	214690	178290	224560	225740	197410	-	HMDB0011537	5319879	-	73990	-	--
MW0054971	MG(0:0/18:3(6Z,9Z,12Z)/0:0)	-	-	335.255	652.564	[M+H-H2O]+	C21H36O4	1970900	437310	1408600	678740	306490	297030	704860	2998800	2338700	4581000	1240700	2996900	2164300	2970200	2451800	663740	2083800	3487700	1257000	1524900	524600	689240	952080	316060	1599200	1617200	1668300	-	HMDB0011539	11646044	-	-	-	--
MW0055022	MG(18:1(9Z)/0:0/0:0)	-	-	379.279	708.627	[M+Na]+	C21H40O4	992910	1018600	781650	483720	205260	362970	358150	1100700	1121500	1249800	436830	969380	420420	539260	328880	291200	755760	928770	792370	433060	109870	215940	559580	128320	683330	776220	681270	-	HMDB0011567	12178130	-	75757	-	--
MW0055136	Mupirocin	-	-	499.29	500.299	[M-H]-	C26H44O9	86525	89057	77567	13384	69891	48149	49426	543510	97722	98764	31104	267660	100860	181750	116270	129800	377290	153330	49971	143000	31093	69044	297760	262390	139130	135770	137660	C11758	HMDB0014554	446596	142825-10-3	7025	-	--
MW0055215	N,N-Bis(2-hydroxyethyl)dodecanamide	-	-	288.252	287.246	[M+H]+	C16H33NO3	675150	814570	731180	798250	866200	714450	695840	771360	710110	764990	735850	671020	703510	683730	725190	760070	708050	660650	692390	749230	664260	720490	779420	718560	627230	750630	683070	-	HMDB0032358	8430	120-40-1	-	-	--
MW0055321	Nivalenol	-	-	335.11	312.121	[M+Na]+	C15H20O7	179230	217010	142870	104860	110030	109300	87737	256230	179390	119490	87133	194320	165220	154690	146730	116500	439800	265460	141320	199120	146150	133280	170610	279630	234450	218370	206820	C06080	HMDB0004304	5284433	23282-20-4	-	7047	--
MW0055367	Norethandrolone	-	-	325.214	302.225	[M+Na]+	C20H30O2	1177300	98976	741340	551020	839960	846920	1440500	1143500	965040	1535100	1089400	2069200	1674800	1817900	1126900	949320	1115900	1233900	662870	1167500	1041800	1038800	290670	866330	986310	945140	1018300	D07127	-	5858	52-78-8	-	-	--
MW0055479	Oleoyl-L-carnitine	-	-	426.357	425.351	[M+H]+	C25H47NO4	7690700	10407000	11746000	18392000	5080500	11368000	5540300	6510700	6431700	5284500	6673200	16464000	15846000	9527900	11490000	4796700	11306000	7337300	9121800	8170900	15323000	7332800	7676700	5468200	7843800	8735300	10122000	-	HMDB0005065	46907933	13962-05-5	84651	-	--
MW0055513	Oxandrolone	-	-	307.225	306.219	[M+H]+	C19H30O3	1512900	539210	2298800	883140	782650	918290	1102800	4080700	1546000	5228700	1487600	2480000	1242100	2498400	3117500	903780	1884800	3799700	1539100	1448800	689800	944430	1410700	478200	1762000	1840600	1815300	C07346	HMDB0014759	5878	53-39-4	7820	-	--
MW0055515	Oxfendazole	-	-	314.059	315.068	[M-H]-	C15H13N3O3S	1126900	1495700	1489600	1499100	1647100	1669600	1688500	1542800	1275300	1663500	1575400	1518200	1558700	1699900	1626900	1704000	1534500	1207100	1651700	1461100	1613100	1558500	1679800	1786000	1500500	1529600	1508100	D05291	HMDB0031812	40854	53716-50-0	35812	-	--
MW0056761	Panaxacol	-	-	277.179	1362.96	[M-H]-	C17H26O3	9	9	11766	33132	8472.9	10329	17709	14707	14058	10473	11656	7985	19006	14120	14422	14982	31420	10529	18954	13232	13352	23071	12879	9642.7	148840	122710	146790	-	HMDB0039251	129429	-	-	-	--
MW0059176	Peltatol A	-	-	625.423	1437.07	[M-H]-	C42H58O4	4667100	5484100	4840500	3480800	1762500	3069800	3763700	5271200	6928800	5296200	4231800	5723700	4233800	3636200	4873500	1683200	5729600	6813500	5191400	4532200	1478700	3382400	5278700	233570	2964600	6131100	5407800	-	HMDB0038701	5467341	-	-	-	--
MW0061627	Physalin D	-	-	543.196	1282.89	[M-H]-	C28H32O11	78604	70689	50696	21937	21500	33020	14122	70687	47554	22698	6093.7	50058	41135	55505	23694	31757	129650	35020	32278	47057	16023	27880	87674	107680	109070	47161	57264	-	HMDB0034353	431071	-	-	-	--
MW0061675	PI(16:0/16:0)	-	-	809.52	810.526	[M-H]-	C41H79O13P	45335	6860.3	40310	13816	5040.4	6838.8	10697	22661	98096	51357	29350	37059	28430	21134	14226	1847	97347	83042	35328	27471	6828.6	12956	10080	9	21797	44805	48846	-	HMDB0009778	24779556	-	-	-	--
MW0061827	Pinolenic acid	-	-	277.216	278.225	[M-H]-	C18H30O2	464670	273960	331150	177520	169730	177900	284180	536540	471930	557170	290790	459740	225280	511330	825950	169960	603110	1194000	600250	424170	193590	331360	452430	36910	258700	644490	669430	-	-	5312495	16833-54-8	-	-	--
MW0062178	Pristanic acid	-	-	345.296	298.287	[M+HCOO+2H]+	C19H38O2	122880	70845	103070	91489	57199	61306	37076	47318	149730	59523	76980	62513	118910	71421	38215	59062	75586	69695	135040	111940	34011	68227	50351	59676	84616	67811	61991	-	HMDB0000795	123929	1189-37-3	51340	5760	--
MW0062209	Proscillaridin	-	-	529.284	530.288	[M-H]-	C30H42O8	131060	22888	51663	68075	15084	33421	109250	61887	89262	17047	73721	116510	187550	147740	55136	94263	120120	54607	33277	134960	41954	84716	41694	9238.8	90539	87794	79752	C12816	-	5284613	466-06-8	-	-	--
MW0062212	Prostaglandin A1 ethyl ester	-	-	345.242	364.261	[M-H2O-H]-	C22H36O4	285820	51933	239570	286070	188550	187540	256900	269170	259600	662990	250370	286280	294740	491240	767410	255360	437370	580310	575770	359150	230830	305790	140660	141760	296980	311420	356500	-	-	12149511	93464-24-5	-	-	--
MW0062269	Prostaglandin G2	-	-	367.211	368.22	[M-H]-	C20H32O6	1228600	331140	594330	1088500	946000	744520	1152600	1165400	1075500	1103600	1105900	829830	1135500	1082500	1220700	847860	1160900	1248300	1454400	998600	830240	936260	873800	864300	885770	944720	918540	C05956	HMDB0003235	5280883	51982-36-6	27647	3508	ko00590,ko01100,ko04611,ko04726
MW0063218	Pseudolaric acid B	-	-	431.172	432.178	[M-H]-	C23H28O8	92676	44328	103160	26958	16066	55841	35757	165910	112880	110340	67175	150660	56613	98583	26999	54341	432510	668090	62266	186640	36200	105020	328810	110110	148800	132260	143970	-	-	71307573	82508-31-4	-	-	--
MW0063341	Rhizoxin	-	-	624.328	625.325	[M-H]-	C35H47NO9	148040	49105	76250	73921	56134	159180	203830	76435	91814	35708	188500	156350	163300	197960	63249	116180	242660	88236	43487	126470	60335	123450	50691	59152	115270	121980	156480	-	-	6437358	90996-54-6	-	-	--
MW0063349	Rhodotoxine	-	-	411.238	412.246	[M-H]-	C22H36O7	179620	11526	57442	57594	55480	54871	100170	83950	100900	126520	73068	129040	134790	133450	128830	80250	98502	163270	86576	125910	87577	84951	25590	59714	157990	103080	94006	C09103	-	442034	4720-09-6	-	-	--
MW0063376	Rosmic acid	-	-	389.163	390.168	[M-H]-	C21H26O7	115060	5661.6	34842	24767	31113	39068	62196	54075	63616	68147	46664	95587	87102	83382	98512	41685	82982	114900	64150	77930	44974	51953	15977	20031	100360	52231	53898	-	HMDB0032082	102586055	197799-63-6	-	-	--
MW0063419	Sambutoxin	-	-	436.28	453.288	[M+H-H2O]+	C28H39NO4	6131800	9689400	3344700	2412400	758630	1760200	390180	3253400	6896900	7130000	1899400	5671600	1363400	352780	2275400	383550	5895100	1686500	2929500	2719300	2200300	2340900	2347300	471090	2782100	2921700	2782600	-	HMDB0041085	129008908	160047-56-3	-	-	--
MW0063617	Spathulenol	-	-	203.176	220.183	[M+H-H2O]+	C15H24O	155660	26454	68879	81680	130420	159070	202410	277220	196610	339770	160180	183540	396400	406730	293290	186780	140650	152030	98209	259250	227190	135230	53073	205980	194370	208450	144890	-	HMDB0036420	92231	6750-60-3	-	-	--
MW0063665	Stearoyl-L-carnitine	-	-	466.327	427.366	[M+K]+	C25H49NO4	59804000	41709000	37758000	21615000	7034400	11066000	23877000	31865000	58402000	32119000	24879000	42815000	44038000	33280000	16625000	18045000	55199000	28260000	33724000	27422000	7617700	23567000	29604000	2888700	28151000	31141000	31406000	-	HMDB0000848	52922056	25597-09-5	84644	5811	--
MW0063667	Sterebin A	-	-	311.217	310.214	[M+H]+	C18H30O4	169240	9	178800	71513	25426	61191	117210	217500	211410	273020	114530	245790	96101	212770	137300	60835	252580	329150	155810	148300	59345	69159	159460	44891	135920	163200	151410	-	HMDB0035337	71694416	107647-14-3	-	-	--
MW0063808	Tetrahca	-	-	465.321	1521.16	[M-H]-	C27H46O6	47507	50192	86417	16606	13673	15106	36218	107790	91160	76331	63821	48371	34216	62274	166180	193890	117910	202960	78957	43714	49964	29221	184460	279930	86651	87378	86213	-	HMDB0062534	13991770	-	-	-	--
MW0063822	Tetrahydroaldosterone-3-glucuronide	-	-	541.262	750.674	[M+H]+	C27H40O11	1499800	1131200	1149400	695700	636010	756530	534290	672480	851530	793570	880770	2154100	1024200	1022100	710060	609560	1407000	629640	736520	896570	233040	362820	821310	794880	812960	905280	797400	-	HMDB0010357	167918	-	88728	-	--
MW0102798	Thromboxane A2	-	-	703.441	352.225	[2M-H]-	C20H32O5	338860	2161.5	102560	76704	94409	120020	261760	217050	324970	426360	216970	548680	565660	632650	666780	141860	469360	834630	262070	605690	212510	186450	22176	56731	217440	300690	296910	C02198	HMDB0001452	5280497	57576-52-0	15627	6253	ko00590,ko01100,ko04080,ko04611,ko04726
MW0102823	Tomatidine	-	-	484.338	415.345	[M+Na+HCOOH]+	C27H45NO2	5268900	3178600	3962400	2120500	322390	646060	1017400	1394900	6177900	3512100	2795400	3967200	3926300	2192900	1020400	944960	3972700	3079300	3624300	2438000	401510	1202700	1342300	151980	2136400	2410200	2593700	C10826	HMDB0034731	65576	77-59-8	9629	-	--
MW0102909	trans-Vaccenic acid	-	-	563.501	282.256	[2M-H]-	C18H34O2	27089	16074	42719	15719	7935.5	13498	9314.9	39622	73709	65880	19528	67989	42708	50716	24153	4727.3	79619	50569	35686	31513	11054	6379.8	15794	2129.6	21536	36695	40047	C08367	HMDB0003231	5281127	693-72-1	28727	3407	--
MW0102970	Trioxilin A3	-	-	337.233	354.241	[M+H-H2O]+	C20H34O5	126970	33642	68834	64467	140570	168690	203310	249320	154590	258260	182580	172420	319000	419930	301320	277660	250350	175330	141890	299660	251750	168430	198720	313900	209730	203600	226900	C14809	HMDB0001977	5283208	-	36203	-	ko00590
MW0103120	Vitamin K	-	-	468.379	450.35	[M+NH4]+	C31H46O2	3769300	4617100	843640	639500	256680	735890	137840	4173500	1865400	2093800	687860	3829300	186450	52342	1398300	215370	2489700	201960	723840	821070	1478400	920220	663180	746310	1276100	1209000	1287500	C02059	HMDB0003555	5280483	79083-00-4	18067	7027	ko00130,ko01100,ko04977
MW0103213	α-Cyperone	-	-	219.173	218.167	[M+H]+	C15H22O	685420	626130	696880	716610	720270	559180	693940	665330	734870	665240	703640	627440	654590	628260	638720	689220	659780	667360	698900	627420	644010	692520	619900	609550	635490	654060	682250	C17090	HMDB0037061	6452086	473-08-5	-	-	--
MW0103376	3'-O-Methylguanosine	-	-	364.063	126.104	[M-2H+3Na]+	C11H15N5O5	4257500	4010000	3582800	1404800	2292400	2147700	1190700	3695000	10932000	1688000	3042400	5351000	2951000	2632800	2887400	1526400	6593100	6675400	1893600	4491100	8897400	3681500	2583500	1876100	3001200	2797600	3294600	-	HMDB0006038	135742509	-	70867	-	--
MW0103420	6-Thioinosinic acid	-	-	305.026	284.058	[M-2H+Na]-	C10H12N4O4S	391530	207140	186470	179070	94985	199760	117760	344310	529800	254050	231890	254710	252070	151320	103150	130970	373910	589840	181420	301470	175120	108890	132000	212020	181020	210780	218220	D01678	HMDB0060791	676166	-	-	-	--
MW0103467	Adenylylselenate	-	-	497.944	474.964	[M+Na]+	C10H14N5O10PSe	629100	545120	301550	98936	52618	95989	83744	342070	867300	229270	298550	307610	121580	159280	169290	118090	410880	419320	153230	323430	229640	194730	115320	40875	206260	378230	351960	C05686	HMDB0004112	440758	-	2485	-	ko00450
MW0103523	Deoxythymidine diphosphate-l-rhamnose	-	-	612.108	259.157	[M+CH3CN+Na]+	C16H26N2O15P2	779580	435990	1105100	996050	477570	563840	1131100	903900	956030	971330	818640	532210	423940	1376800	585860	509640	714570	1119800	1299000	911630	701880	530270	796470	713510	878670	962980	912290	-	HMDB0006354	439975	-	35452	-	--
MW0103538	Diguanosine diphosphate	-	-	707.093	130.063	[M-H]-	C20H26N10O15P2	46690	36471	37289	28488	29367	52070	46686	30178	57151	47144	58249	46060	34006	22342	32543	37462	64501	50367	62526	69959	26925	83044	41866	57450	38204	29505	52097	-	HMDB0001507	135567316	-	-	-	--
MW0103574	Gemcitabine	-	-	284.04	263.072	[M+Na-2H]-	C9H11F2N3O4	319600	391900	331770	520970	365320	377720	368800	365950	407070	262640	437220	402890	464230	536680	537310	242980	531080	368820	630970	528730	579830	400360	533010	247170	210950	327050	440530	C07650	HMDB0014584	60750	122111-03-9	175901	-	--
MW0103793	Misonidazole	-	-	246.042	201.075	[M-H+2Na]+	C7H11N3O4	2387700	987060	894460	923080	464570	490870	508580	999810	1598800	731160	933760	885150	756690	697850	597760	460810	1039500	1387700	657650	862300	484440	515070	400250	336780	1258900	918630	757780	D05052	-	26105	13551-87-6	-	-	--
MW0103874	(2S)-2-Hydroxybutanedioic acid	-	-	152.056	134.022	[M+NH4]+	C4H6O5	465950	453310	1899500	1798200	887490	588530	801890	632220	882890	541280	465870	2487400	939440	857360	1335300	1003600	993660	386850	736090	1214700	2020900	1112700	1366100	734370	1619600	1537200	1335000	C00149	HMDB0000156	222656	97-67-6	30797	-	ko00020,ko00620,ko00630,ko01100,ko01200,ko04742,ko04922,ko04964,ko05200,ko05211,ko05230
MW0104016	(S)-alpha-Amino-4-carboxy-3-furanpropanoic acid	-	-	235.993	1563.21	[M+K-2H]-	C8H9NO5	8254300	7739200	8282100	7046900	8120700	2155000	5355500	3738600	10615000	8436200	11535000	9263500	6647600	5763700	5570400	1573300	7465400	8954300	9318700	5872100	5191100	5759000	6093000	851040	6453200	7021800	6876500	-	HMDB0029414	68590513	-	-	-	--
MW0104028	(S)-Ureidoglycolate	-	-	267.072	134.033	[2M-H]-	C3H6N2O4	43025000	43457000	46224000	36163000	47568000	57697000	39870000	64119000	37103000	59674000	49275000	35324000	38746000	46211000	52178000	39294000	47606000	48638000	30573000	40274000	45429000	57661000	51304000	31964000	35101000	45056000	50524000	C00603	HMDB0001005	439269	-	15412	5935	ko00230,ko01100
MW0104373	2,2'-(3-methylcyclohexane-1,1-diyl)diacetic acid	-	-	213.113	214.121	[M-H]-	C11H18O4	262560	141590	352260	352610	87582	106020	79802	737200	258080	380630	210820	242870	234520	240680	167510	229240	222880	715560	340880	612940	72036	114650	318590	599410	277070	305780	288340	-	-	220370	-	-	-	--
MW0104823	2-Oxoarginine	-	-	174.086	173.08	[M+H]+	C6H11N3O3	8876300	6889700	7916200	7751100	6849800	7514700	7095000	5381300	5411900	6813500	6303500	4483400	7857800	7117400	5763900	8203700	5511300	6724700	6872500	5074800	4060100	8135900	6276800	7062700	4884600	7911200	6306000	C03771	HMDB0004225	558	3715-10-4	28116	7030	ko00330,ko00472,ko01100
MW0105209	4-Fluorophenylalanine	-	-	367.15	183.07	[2M+H]+	C9H10FNO2	4330600	4541400	3182300	3619700	3210200	4606800	3120200	4652100	4593700	5190800	3981600	4439900	4700200	3766400	2963900	2973800	4905700	3571200	4676500	4899200	3291500	3443000	3388600	3443800	3756200	2849000	3531300	C11217	-	4654	51-65-0	-	-	--
MW0105445	Agomelatine	-	-	504.281	243.126	[2M+NH4]+	C15H17NO2	1370800	1293400	1354000	690310	477560	831570	364400	2645400	1296200	793020	276960	2114400	950320	1659800	1012400	1231800	5393900	1143000	946400	1442000	598210	945180	3093800	3170900	1302200	1603400	1580600	D02578	HMDB0015636	82148	138112-76-2	108209	-	--
MW0105473	Ala Lys Lys	-	-	422.156	345.238	[M-H+2K]+	C15H31N5O4	570200	22903	364990	297310	579550	497060	799400	938560	608800	878380	946110	1734300	1692000	1406100	996220	491820	926940	920010	461030	732950	895810	715840	106820	251780	688240	780590	737420	-	-	-	-	-	-	--
MW0105488	Ala Val Arg	-	-	345.222	344.217	[M+H]+	C14H28N6O4	1883800	353210	342100	213910	127180	67286	223630	424920	1241500	248800	301350	358740	133520	218110	222740	52348	516920	1354800	155120	492750	56083	188410	165250	21508	369390	438460	440980	-	-	-	-	-	-	--
MW0105688	Arg-Asn	-	-	311.144	288.155	[M+Na]+	C10H20N6O4	153330	404870	189450	153690	52361	389250	42719	149550	214850	189440	288740	359250	56924	97470	92481	42583	256840	168110	45609	172390	151330	142170	63874	167010	160860	225440	327040	-	HMDB0028704	9900579	-	-	-	--
MW0105858	Asp His	-	-	317.115	270.096	[M+HCOO+2H]+	C10H14N4O5	427980	193630	184220	164340	49079	49238	33009	140550	288440	130370	152530	93900	141260	82988	70283	57721	207480	323100	64863	219810	62707	90627	48630	22428	226660	146430	111440	-	-	-	-	-	-	--
MW0106059	Bortezomib	-	-	383.19	384.197	[M-H]-	C19H25BN4O4	76409	22908	30693	15130	12200	11364	8853	54608	100710	22028	12327	25290	31133	23976	20774	17272	70484	111850	15872	40045	13898	18069	25854	33643	36965	32074	31045	D03150	HMDB0014334	387447	179324-69-7	52717	-	--
MW0106345	D-(-)-Lactic acid	-	-	89.0243	90.0317	[M-H]-	C3H6O3	179240	222820	146660	176370	184140	134340	147350	180710	232470	190640	183790	220740	163750	189530	190870	122900	175540	135010	191880	179740	155460	183010	198750	36979	155890	163150	144300	C00256	HMDB0001311	61503	10326-41-7	42111	6150	ko00620,ko01100
MW0106352	D-4'-Phosphopantothenate	-	-	298.069	152.047	[M-H]-	C9H18NO8P	654770	973660	791540	683380	447310	541640	327320	683050	1129300	526980	763990	587030	441660	571210	799300	279930	1440100	1200600	684620	958100	795340	676880	849520	87145	269530	727350	709340	-	HMDB0001016	131	-	15905	-	--
MW0106371	Deferoxamine	-	-	627.316	560.353	[M-2H+3Na]+	C25H48N6O8	311010	711400	762790	431220	83842	122780	505640	1015500	502470	435690	181070	346530	365110	388400	352980	96010	1107000	666800	261430	1175900	112430	634840	307850	121520	517270	452930	504870	C06940	HMDB0014884	2973	1950-39-6	4356	-	--
MW0106411	Dicrotophos	-	-	497.138	237.077	[2M+Na]+	C8H16NO5P	54495	166540	107680	60897	43655	260190	7607.8	155650	100150	107610	122200	258780	31095	3191.5	9	5328.8	109400	126040	46594	167670	312070	50349	1742.9	206850	89878	164630	105420	C18656	-	5371560	141-66-2	-	-	--
MW0106540	Docosahexaenoyl Glycine	-	-	384.252	385.262	[M-H]-	C24H35NO3	225750	213900	278630	211910	85367	114110	235340	330700	307830	119510	191860	230450	148140	169200	138550	141920	175530	355090	222320	232530	98190	251300	348020	25111	180130	199000	196310	-	-	53393963	132850-40-9	-	-	--
MW0106607	Erythro-5-phosphonooxy-L-lysine	-	-	207.049	242.067	[M+H-2H2O]+	C6H15N2O6P	1249400	692000	618560	451450	319640	350470	374170	458420	1186600	358510	423140	574340	613240	301340	417190	278220	567250	960280	493500	508180	319100	372590	354560	283600	446090	660290	458420	C03366	HMDB0059600	25163995	-	16752	-	ko00310,ko01100
MW0106681	Ethyl-L-NIO	-	-	425.281	201.148	[2M+Na]+	C9H19N3O2	147130	357520	206260	60091	77347	113280	164320	200380	174140	159040	309470	298770	9	100900	133440	41498	261090	212800	67113	162710	167990	9	189300	9	151290	238870	198690	-	-	5289555	150403-97-7	-	-	--
MW0106812	Gln Gln Lys	-	-	403.229	402.223	[M+H]+	C16H30N6O6	2836400	363230	341220	190660	46541	59566	155290	470540	1833200	179780	195320	226980	907090	98017	207150	44332	397080	1592900	138210	444490	65875	128510	54507	35129	330680	352150	389120	-	-	-	-	-	-	--
MW0106831	Gln Val Lys	-	-	374.24	373.233	[M+H]+	C16H31N5O5	4450700	976810	1101700	601040	89669	139660	671010	1294300	5894900	371660	399910	651320	606250	394920	791550	44775	1638300	2367900	449020	1636800	144060	1233400	314170	47395	1203500	1079400	1042800	-	-	-	-	-	-	--
MW0106885	Glu Arg	-	-	304.159	303.154	[M+H]+	C11H21N5O5	379970	188830	102850	115250	129120	84916	143140	177070	320090	69504	119500	103660	122280	134170	136810	89498	162510	292380	89736	152430	114830	198880	121020	98815	173330	140830	163110	-	-	-	-	-	-	--
MW0106922	Glu Pro Lys	-	-	414.234	372.201	[M+CH3CN+H]+	C16H28N4O6	1606000	163910	326380	217630	37966	47377	206130	739650	2237900	142780	955970	688640	1578500	303720	405170	38654	424780	1596300	93303	244280	40810	137390	50644	9	385950	416110	350730	-	-	-	-	-	-	--
MW0107059	Gly Glu Arg	-	-	361.169	360.176	[M+H]+	C13H24N6O6	354080	140510	240390	228470	50880	83865	65020	160710	319330	92582	125490	231840	149930	103000	97099	60650	171750	292620	110650	207700	96617	68259	70687	67689	183330	175210	183560	-	-	-	-	-	-	--
MW0107086	Gly Phe Phe	-	-	334.156	369.169	[M+H-2H2O]+	C20H23N3O4	3278400	1564800	8395600	8732700	425540	777910	737860	484430	4056200	819390	1864000	9876700	1735700	849430	426810	869620	3516900	699080	1657900	1974000	469330	1005000	1391500	1032700	2658000	2941700	3068500	-	-	83153	13116-21-7	-	-	--
MW0107263	His Lys	-	-	398.036	283.164	[M-2H+3K]+	C12H21N5O3	619510	527060	727990	757520	417550	546900	495580	459010	425690	542990	437910	417310	342010	421180	285700	484440	392250	330770	517390	402350	364420	280180	306830	563490	651090	356730	330200	-	-	148224	37700-85-9	-	-	--
MW0107265	His Lys Lys	-	-	376.246	411.259	[M+H-2H2O]+	C18H33N7O4	647020	790930	620440	485150	566590	1554900	729450	699150	528560	598380	242650	359140	563960	970870	1173300	1143400	615170	511950	526810	663980	299190	699610	1119200	930600	693740	695870	727810	-	-	-	-	-	-	--
MW0107323	His-Phe	-	-	320.168	302.138	[M+NH4]+	C15H18N4O3	5146800	485580	559970	379560	194700	191080	326290	904380	3029900	388970	472930	479690	759940	303130	474370	189410	1069100	3949300	306930	723620	136470	280510	277190	124760	784650	801270	891960	-	HMDB0028892	7021872	16874-81-0	-	-	--
MW0107376	Homovanillic acid sulfate	-	-	261.007	262.015	[M-H]-	C9H10O7S	211700	124080	95671	48291	54876	56584	64821	136180	131390	106850	35205	245000	109210	129940	112190	129600	162970	159100	56077	89781	47005	52749	147070	145760	95453	110440	113680	-	HMDB0011719	29981063	38339-06-9	88405	-	--
MW0107423	Ile Ala	-	-	203.139	1507.14	[M+H]+	C9H18N2O3	4908300	617310	1093600	836390	287560	181870	422860	1218700	2696300	849650	858390	692250	608350	356020	267450	293850	1452500	3959200	577590	1450800	153260	661020	352120	209560	1145400	1089600	1044400	-	HMDB0028900	7009577	24787-73-3	-	-	--
MW0107436	Ile Gln Lys	-	-	388.253	387.248	[M+H]+	C17H33N5O5	1499100	1879800	1538300	1679900	2341100	2080100	1813700	2444000	1502100	1849200	1571900	2312200	1805100	2131300	2156000	1979400	2251900	1849800	1882700	2200600	2585500	2364200	2218900	2529200	1703400	1693900	1612000	-	-	-	-	-	-	--
MW0107439	Ile Glu Lys	-	-	389.239	388.232	[M+H]+	C17H32N4O6	6019900	208350	1538700	1178800	513200	170460	3221000	912270	2628700	329820	712640	561100	795130	616110	447030	145050	2932200	4474100	214910	2399900	418930	3786100	1719800	78222	1699400	1844500	1679700	-	-	-	-	-	-	--
MW0107484	Ile-Cys	-	-	276.143	234.104	[M+CH3CN+H]+	C9H18N2O3S	958300	1332100	1391500	1600200	1082200	1564200	1609000	5710800	2217000	5529300	1351900	2585800	2200400	2681500	3565800	1472100	1771600	1681200	1023700	2890700	2928200	1387400	1098400	2264000	1989700	2493200	2349100	-	HMDB0028904	3082857	117525-90-3	-	-	--
MW0107535	Indinavir	-	-	636.356	613.363	[M+Na]+	C36H47N5O4	908730	1313300	863880	259720	875420	802150	923040	7541200	1409200	1229900	207310	3916900	5251200	3110800	2318800	1855400	10012000	780260	1021700	1588100	518150	967330	7645400	8505800	2279500	2654600	2772700	-	HMDB0014369	53713043	150378-17-9	44032	-	--
MW0107568	Isoleucyl-Leucine	-	-	245.184	1535.18	[M+H]+	C12H24N2O3	2785900	202720	235960	138050	46124	78632	117840	291690	1038500	147240	211530	129510	132090	79694	60333	57504	396510	2147100	112810	309170	34535	116380	63974	47764	350850	387600	302580	-	HMDB0028911	7019083	-	-	-	--
MW0107576	Isoleucyl-Tyrosine	-	-	589.317	402.143	[2M+H]+	C20H22N2O7	957510	215400	285630	138970	41081	32185	68625	169030	1850900	162610	90565	185360	209930	60260	85915	33676	358190	910840	150120	310550	70309	67668	45950	30032	197600	216820	223880	-	HMDB0028919	7408195	-	-	-	--
MW0107609	Kasugamycin	-	-	362.155	379.159	[M+H-H2O]+	C14H25N3O9	441840	363560	342450	567260	348730	610810	195500	471440	531370	781650	576960	525990	783360	556550	301570	475820	779690	450530	643520	625420	585410	241430	271900	643400	555330	399530	475620	C17968	-	65174	6980-18-3	-	-	--
MW0107642	Lacosamide	-	-	251.137	250.132	[M+H]+	C13H18N2O3	278280	225470	145370	79551	138380	92861	154740	190280	209450	158580	331730	142730	72951	65601	102420	108740	189130	255610	110630	150570	83876	138470	135850	33580	148920	178310	172180	D07299	-	219078	175481-36-4	-	-	--
MW0107711	Leu Asp Gln	-	-	375.188	374.18	[M+H]+	C15H26N4O7	2661000	490490	596750	513410	76998	96511	120090	628590	1838700	378060	1134600	666030	1001300	353730	282240	153810	715450	2525100	462600	793020	114300	204710	127520	140520	683710	621410	663470	-	-	-	-	-	-	--
MW0107733	Leu Leu Ala	-	-	316.222	315.216	[M+H]+	C15H29N3O4	1248100	224640	348020	149410	100660	224750	142270	596130	549320	431090	618310	177440	197200	133750	78403	167370	542790	1224100	290740	773760	108940	313010	133850	125640	590200	632600	628890	-	-	7020110	20274-80-0	-	-	--
MW0107739	Leu Leu Lys	-	-	411.236	372.274	[M+K]+	C18H36N4O4	3319900	271430	667600	416330	107550	168460	389410	670410	1669800	370520	439220	357700	588910	311000	195120	96088	851240	2925600	320950	1349700	84985	378530	222720	79976	1055000	922500	901750	-	-	-	-	-	-	--
MW0107746	Leu Phe Asn	-	-	393.208	392.206	[M+H]+	C19H28N4O5	116890	382610	313060	351720	463590	518840	489070	339420	158790	465130	423700	387590	393020	552410	386250	466200	355150	189240	438410	372880	459400	410910	637830	586020	358700	369950	339310	-	-	-	-	-	-	--
MW0107752	Leu Pro Tyr	-	-	433.247	391.211	[M+CH3CN+H]+	C20H29N3O5	1435900	243310	358230	119020	133670	273770	118980	478070	435340	574470	712490	214610	251270	166840	130720	278310	450390	985520	380000	576730	94296	375600	223390	226740	682540	637050	664460	-	-	-	-	-	-	--
MW0107763	Leu Tyr	-	-	295.166	294.158	[M+H]+	C15H22N2O4	7756200	1463800	1025100	249220	107450	157830	247320	1086400	6128400	337470	466780	504860	545760	180860	632820	86592	1366000	4710500	360890	759690	157130	564230	216370	34455	987860	1072100	1091600	-	-	273262	19659-00-8	-	-	--
MW0107773	Leu Val Val	-	-	374.209	329.231	[M-H+2Na]+	C16H31N3O4	3265600	122100	161170	49963	35924	39524	127900	675920	1875900	87001	38602	94519	73558	42885	205540	51885	170640	1784700	9	221980	29563	148430	104290	50588	358090	372310	296400	-	-	-	-	-	-	--
MW0107798	Leucyl-leucine	-	-	243.17	244.179	[M-H]-	C12H24N2O3	268710	19376	14976	6109.1	5164.3	2039	3596.5	21996	109610	18664	25402	7426.5	10883	2467.4	8449	2218.6	23017	169360	12377	40379	4322.1	11447	7375.3	9	33512	36808	37706	C11332	HMDB0028933	94244	2883-36-5	73531	-	--
MW0107800	Leucyl-Methionine	-	-	547.251	1451.08	[2M+Na]+	C11H22N2O3S	390630	327800	528150	468370	80850	25042	198720	505780	710760	220030	447640	654060	331920	381940	231430	33642	523950	294330	251320	580770	15320	123110	117000	15619	313970	372230	281220	-	HMDB0028935	7010529	-	-	-	--
MW0107887	Linoleoyl glycine	-	-	358.238	337.262	[M+Na-2H]-	C20H35NO3	122310	134740	123220	116220	87778	62545	182280	241160	170900	50842	126470	126400	69967	131980	271310	62669	95079	218440	197610	111560	91663	305640	310830	5859.1	128730	147410	149370	-	-	6433346	2764-03-6	-	-	--
MW0107891	Lisinopril	-	-	386.202	405.226	[M-H2O-H]-	C21H31N3O5	439530	34715	42906	26151	7393.7	8693.1	34810	65506	194910	21613	22443	24856	58916	17224	19199	6394.2	62971	348800	23803	108490	11215	65017	20243	9206.3	117360	116050	125910	D08131	HMDB0001938	5362119	76547-98-3	43755	1009	--
MW0107945	L-Prolyl-L-leucylglycylamide	-	-	307.176	284.185	[M+Na]+	C13H24N4O3	640680	685730	784750	748180	518390	723230	794480	692930	753110	713390	520330	570200	391500	699970	553310	566570	689830	538360	680980	622190	790370	441560	604200	739670	572500	713290	555090	-	HMDB0005764	92910	2002-44-0	259663	-	--
MW0107946	L-prolyl-L-proline	-	-	442.272	722.642	[2M+NH4]+	C10H16N2O3	594800	44617	133690	43003	9	9	9	9	233910	6270.5	88240	67331	33082	4387.4	9	9	128690	950740	25733	240000	9	22384	4765.4	9	209460	221880	221230	-	HMDB0011180	263469	-	73646	-	--
MW0107988	Lys Ala Ala	-	-	615.321	288.18	[2M+K]+	C12H24N4O4	330400	638250	614260	810200	583820	777750	959540	850100	428980	940070	566500	652790	1237100	1085200	902600	882710	870900	326960	732390	973010	592020	1086400	817340	952080	860450	969930	884930	-	-	5496556	33755-56-5	-	-	--
MW0108012	Lys Met	-	-	319.184	277.146	[M+CH3CN+H]+	C11H23N3O3S1	315430	901890	391510	413640	265770	1317400	37706	679050	465960	575350	574570	1019700	160030	27916	55530	44335	430070	447320	178740	634180	860310	161050	8966	609440	491810	564400	465540	-	-	-	-	-	-	--
MW0108016	Lys Pro Glu	-	-	355.198	372.201	[M+H-H2O]+	C16H28N4O6	182850	104040	238630	205640	64980	86058	63655	474530	193550	277730	155470	212340	60699	230850	170650	156390	187880	545960	206370	425060	87877	50458	232990	311250	221040	210630	187090	-	-	-	-	-	-	--
MW0108017	Lys Pro Lys	-	-	372.258	371.253	[M+H]+	C17H33N5O4	74027	63837	33559	24334	13173	31034	14340	93312	43462	46890	23100	83716	45891	31563	30813	34551	207680	118520	36551	68669	59091	35070	45051	55295	49689	60229	47871	-	-	-	-	-	-	--
MW0108074	Lys-Ser	-	-	275.173	233.138	[M+CH3CN+H]+	C9H19N3O4	108680	160960	181730	154710	161160	232250	235840	192260	134270	174050	165270	190240	158030	223160	260750	154490	154850	133610	223830	242790	215570	212800	291660	132060	158180	229900	231730	-	-	151428	6665-19-6	-	-	--
MW0108126	Mecillinam	-	-	668.316	325.146	[2M+NH4]+	C15H23N3O3S	145090	6390.9	43036	18808	60809	12899	47591	99852	82791	48684	108210	309890	46925	31471	54836	23480	95470	151310	16634	89381	17224	76321	13524	11641	64180	58510	70223	D02888	HMDB0015294	36273	32887-01-7	51208	-	--
MW0108169	Met Phe	-	-	297.125	296.119	[M+H]+	C14H20N2O3S1	9	9	9	9	9	9	9	9	679970	900720	233830	1240600	575540	1716900	950480	844040	45429	19729	3569.4	17885	11903	11753	74613	40807	314370	281680	312530	-	-	-	-	-	-	--
MW0108197	Met-Cys	-	-	275.052	252.06	[M+Na]+	C8H16N2O3S2	7514800	2379100	11116000	13653000	8496700	4496200	5813400	6061900	4270400	6191600	9961000	6780800	12715000	10582000	6478000	10248000	5492300	8527300	10007000	6865000	3012800	5980600	8584100	6337800	7950400	7324100	9184000	-	HMDB0028970	54106237	-	-	-	--
MW0108242	Methyl (2S)-2-[[(E)-3-(3,4-dihydroxyphenyl)prop-2-enoyl]amino]propanoate	-	-	264.09	265.095	[M-H]-	C13H15NO5	28746	37457	25543	22149	44475	47008	28335	32511	16322	19444	8569.9	29537	27613	42026	32432	13578	82558	16862	25637	12795	11915	19932	68941	13435	27516	32578	32881	-	-	23659588	778624-05-8	-	-	--
MW0108345	Monoethylglycinexylidide	-	-	241.118	206.142	[M+Cl]-	C12H18N2O	105410	74920	75777	95101	31282	46074	47698	99220	250450	85272	123740	83333	86965	72817	58995	53629	202670	120960	78031	153590	57884	74802	31088	47412	75020	85649	97187	C16561	HMDB0060656	24415	7728-40-7	222828	-	ko00982
MW0108435	N(4)-Acetyl-L-2,4-diaminobutyric acid	-	-	343.152	160.085	[2M+Na]+	C6H12N2O3	5333300	7495900	5832500	7075700	6757300	7808100	6826300	5696200	5964400	6554000	5886000	5818200	7856900	6098500	5868200	6232800	5143100	5785200	6740700	5919600	7044600	7408300	6550900	5924900	5749500	5649400	6373200	C06442	HMDB0031411	441021	-	58929	-	ko00260,ko01100
MW0108519	N-[(Phenylmethoxy)carbonyl]-L-leucyl-N-[(1S)-1-formyl-3-methylbutyl]-D-leucinamide	-	-	476.306	475.305	[M+H]+	C26H41N3O5	34057000	23901000	24492000	13136000	2781500	3572500	13238000	14420000	38527000	28308000	15963000	23996000	28480000	23807000	10437000	7041300	26055000	18482000	16752000	12619000	2599800	9819300	14400000	692560	15432000	20036000	18344000	-	-	45103781	-	-	-	--
MW0108587	N5-(1-Imino-3-butenyl)-L-ornithine	-	-	437.234	199.132	[2M+K]+	C9H17N3O2	288000	35604	87169	51203	202970	133630	446070	312100	146680	315810	408650	900040	583970	693950	311800	143670	310540	364920	97131	206620	310550	129090	44386	123760	219300	263900	264120	-	-	447181	-	-	-	--
MW0108588	N5-(1-Iminobutyl)-L-ornithine	-	-	441.255	201.148	[2M+K]+	C9H19N3O2	112260	123890	281150	342430	321440	168720	259350	164270	25476	185440	103090	139130	196520	339820	418240	356580	128940	31820	339480	122510	114490	248910	419760	378610	197710	209590	239000	-	-	5289555	-	-	-	--
MW0108614	N-Acetyl-DL-leucine	-	-	215.138	173.105	[M+CH3CN+H]+	C8H15NO3	8368100	13107000	7920800	7310000	15279000	25512000	17519000	15541000	9402400	12075000	12137000	11057000	15243000	12703000	17214000	20223000	11671000	8917500	8209300	9778200	24666000	16839000	19570000	26417000	14561000	14353000	14102000	D07350	-	1995	99-15-0	-	-	--
MW0108623	N-Acetylglucosaminylasparagine	-	-	316.116	335.133	[M-H2O-H]-	C12H21N3O8	9290900	6919700	7540700	4355100	1402300	1504200	3911000	6974300	8123200	10203000	5696300	7140400	6370400	4609700	3892700	1328800	6053900	8379900	7638000	4952100	1039400	2811400	4370200	357340	6009300	5771200	6251600	C04540	HMDB0000489	123826	2776-93-4	17261	5476	--
MW0108680	N-Arachidonoyl tyrosine	-	-	466.291	1507.14	[M-H]-	C29H41NO4	390920	118250	199040	207030	127280	161570	475860	365400	406530	201650	263110	443010	705090	511420	323120	438100	442820	156130	228660	334020	164450	316800	435070	166570	427990	334440	525800	-	HMDB0062331	42607332	-	-	-	--
MW0108819	N-lactoyl-Tryptophan	-	-	275.102	1479.11	[M-H]-	C14H16N2O4	133240	50913	53889	70866	17294	25526	23854	68043	259350	52604	99933	63558	62390	30511	45767	28322	154890	132690	52332	106510	37040	31673	19314	27395	60147	67711	69975	-	HMDB0062178	-	-	-	-	--
MW0108902	N-Phenylacetylglutamic acid	-	-	264.091	1338.96	[M-H]-	C13H15NO5	90427	145610	101970	47643	66360	72635	26470	50111	174180	111260	21794	131480	56693	108200	53263	13779	260120	41118	74430	48956	27246	47681	134890	9	69061	71671	80188	-	HMDB0059772	11579826	-	89860	-	--
MW0108915	N-Stearoyl tyrosine	-	-	448.34	1437.07	[M+H]+	C27H45NO4	1127500	1207000	1299700	1405300	928960	844430	865050	1090700	1215800	1190100	1146900	1793800	890800	759370	1188600	868530	1055800	1089500	1113300	1043700	1162300	688590	996670	850030	837020	1203500	972150	-	HMDB0062343	6710116	-	-	-	--
MW0108960	Nω-Nitro-L-arginine	-	-	286.055	219.097	[M-2H+3Na]+	C6H13N5O4	4165700	2390300	2094000	2211500	1151100	1424800	1654600	2660200	4261800	2047800	2432800	2651900	1618800	2057500	2219500	1030400	3494900	4198000	2292000	3235900	1967900	1490000	1444300	723730	2548700	2070400	2392700	C03417	-	440005	2149-70-4	-	-	--
MW0109005	Orlistat	-	-	534.351	495.392	[M+K]+	C29H53NO5	9109500	5404200	6038600	3771000	1050300	1437500	2154600	3344000	8686400	3192800	4722600	6390400	6940400	3734100	1891400	2148800	6143800	4414000	5504500	4078600	853250	2681400	3540500	385350	3756700	4233900	3961400	D04028	HMDB0015215	3034010	111397-16-1	393438	-	--
MW0109035	Pamidronic acid	-	-	218.003	235.001	[M+H-H2O]+	C3H11NO7P2	21242000	25678000	26289000	17735000	26109000	32499000	17967000	25423000	25386000	18880000	23510000	29912000	16254000	17981000	23951000	17946000	31740000	20113000	13813000	26948000	13527000	21233000	20342000	15402000	19774000	20984000	21560000	C07395	HMDB0014427	4674	40391-99-9	160401	-	--
MW0109116	Phe Ile Thr	-	-	421.242	379.211	[M+CH3CN+H]+	C19H29N3O5	100100	58716	32790	13253	18987	48355	26746	63100	74475	67171	96228	23979	22697	5911.9	8939.9	34575	52724	70102	44516	39073	7580.3	32138	18240	10004	73133	62834	71687	-	-	-	-	-	-	--
MW0109147	Phe Val Phe	-	-	412.208	411.216	[M+H]+	C23H29N3O4	154530	35539	102980	122960	37993	92305	182400	129920	154270	47090	201690	285700	180640	404630	254780	253130	226930	274110	70931	333740	139090	122670	112920	60079	192780	180300	186330	-	-	-	-	-	-	--
MW0109198	Phenylalanyl-Arginine	-	-	643.373	1549.19	[2M+H]+	C15H23N5O3	22994	7414.5	18814	5701.8	14309	17083	24937	40667	45562	12290	10558	13604	15733	23192	32164	14363	42605	7531	10458	22733	23612	27378	25808	14855	31180	22546	20863	-	HMDB0028989	150903	1238-09-1	-	-	--
MW0109227	Phe-Ser	-	-	253.118	252.111	[M+H]+	C12H16N2O4	5899600	793220	611830	652180	128930	101670	228090	904350	4059200	299050	422210	457810	619380	219610	352680	117120	816190	3389300	504030	874420	127870	258880	176990	116750	879150	1052000	921470	-	-	193508	16053-39-7	-	-	--
MW0109436	Pro-Thr	-	-	283.057	216.111	[M-2H+3Na]+	C9H16N2O4	1217300	1430100	1245900	1217700	1673900	1159300	1689400	1649400	1245000	1778300	1391500	1545000	607510	1244800	1272000	1286300	1375800	1178100	1478600	1340800	1312900	847350	1366000	1341600	1323500	1054900	1094300	-	HMDB0029027	18218237	-	-	-	--
MW0109545	S-(2-Boronoethyl)-L-cysteine	-	-	194.066	193.058	[M+H]+	C5H12BNO4S	1318800	979310	851850	1617200	3893500	1801000	4615200	3672200	763950	1016600	1025200	1541700	1602200	5167400	4484700	5163800	1128800	789400	2962600	2819400	2424600	2510100	5974500	2297900	2798800	2271200	2488600	-	-	9877608	63107-40-4	-	-	--
MW0110179	Tumonoic Acid H	-	-	482.313	483.32	[M-H]-	C26H45NO7	521290	164550	352410	350330	175590	300450	624090	375190	403090	147210	604820	538700	594540	642540	438300	245230	563340	426550	316560	601980	316560	438420	391860	68490	439370	401380	548990	-	-	25058105	-	-	-	--
MW0110183	Tyr Ala Arg	-	-	409.22	408.212	[M+H]+	C18H28N6O5	9	127750	67767	55552	42260	219060	9	97956	9	96390	126990	158350	9	9	9	9	72620	45759	37641	142060	192490	33036	9	171580	84957	91656	88973	-	-	-	-	-	-	--
MW0110195	Tyr Gln Lys	-	-	438.233	437.227	[M+H]+	C20H31N5O6	812570	230960	316780	303990	57190	118420	124800	338380	801330	240770	385620	214270	561120	295910	253050	126610	451740	862270	223530	473230	242000	367290	185230	206630	283950	480200	427710	-	-	-	-	-	-	--
MW0110229	Tyr Tyr Tyr	-	-	622.077	507.201	[M-2H+3K]+	C27H29N3O7	785950	549340	615510	1371900	395990	342460	462290	580220	679490	423010	1522500	1124700	606460	931300	539730	427920	1039600	1786800	1346600	1303300	481450	744970	531820	207400	758730	760890	826610	-	-	14717800	7390-78-5	-	-	--
MW0110238	Tyr-Asn	-	-	296.124	295.117	[M+H]+	C13H17N3O5	4973200	977950	1304900	847660	531540	688820	827180	1969000	3837100	1643000	1199500	1877200	1148400	1491400	1058200	548300	1825300	3632800	1277900	1530000	563720	804250	765500	366980	1422100	1377700	1326000	-	HMDB0029100	44230566	-	-	-	--
MW0110286	Tyrosyl-Hydroxyproline	-	-	293.114	1366.99	[M-H]-	C14H18N2O5	1438400	879630	580140	314940	129480	159900	327180	694660	1582800	339110	256890	436910	478850	234220	455730	95394	676460	1296700	177910	591210	130640	463270	291700	42864	394870	402820	420420	-	HMDB0029106	69040603	-	-	-	--
MW0110340	Val Gln Arg	-	-	402.25	401.239	[M+H]+	C16H31N7O5	556560	1218400	830290	520960	752480	871890	840860	860850	676000	883060	734860	980670	413790	684740	1123400	496270	877150	619410	404060	585610	749010	863930	831530	259060	640130	704200	797830	-	-	-	-	-	-	--
MW0110353	Val Leu Arg	-	-	453.214	386.264	[M-2H+3Na]+	C17H34N6O4	2403700	169010	172080	92161	14647	13148	55354	356970	1938000	53477	46135	91805	320750	18660	240910	11773	356270	1739200	46491	313300	33662	118300	17459	6690.4	452820	460540	425210	-	-	-	-	-	-	--
MW0110392	Val-Cys	-	-	458.214	220.088	[2M+NH4]+	C8H16N2O3S	9	9	50811	7237.9	3603.5	13134	77417	55920	30754	15010	19956	21427	25635	45645	34084	65045	19980	45906	9	68366	28287	108410	64334	39124	71084	44586	62368	-	HMDB0029124	10421020	-	-	-	--
MW0110423	Valsartan	-	-	458.22	435.227	[M+Na]+	C24H29N5O3	341270	353660	292270	127080	166020	221690	172520	1741300	414160	183740	74133	930800	269520	474030	423360	725610	1600200	436950	173800	598970	193840	309720	1238800	1259700	365970	414060	458020	D00400	HMDB0014323	60846	137862-53-4	9927	-	--
MW0110745	2-Hexadecanoylthio-1-ethylphosphorylcholine	-	-	528.307	481.299	[M+HCOO+2H]+	C23H48NO5PS	8050000	5532600	5130000	3795700	1396600	1572600	3525800	5589800	8467000	11797000	3856100	5329600	6555800	5969500	5651200	815330	6746000	5866100	5102500	3996400	1443700	3318700	4271100	68669	4393400	5125600	4557700	-	-	194114	60793-01-3	-	-	--
MW0110982	D-erythro-Sphingosine C-17	-	-	286.271	285.267	[M+H]+	C17H35NO2	66691	88530	72272	48779	52185	37069	55566	103110	101500	111800	83642	62775	101040	112440	305220	94633	63822	149230	100650	84931	39698	63935	104150	83767	94865	85118	98206	-	-	5283557	6918-48-5	-	-	--
MW0110983	D-erythro-Sphingosine C-20	-	-	328.318	327.314	[M+H]+	C20H41NO2	400900	322840	325570	390000	345460	414120	447930	315290	287830	366840	378090	362180	324980	376210	350040	318810	241860	192100	330040	265500	422160	396190	318140	349300	451510	376780	377560	-	-	71684564	6918-49-6	-	-	--
MW0110992	Dicyclohexylamine	-	-	228.193	181.183	[M+HCOO+2H]+	C12H23N	5810800	5290000	6925900	5251300	5345100	5356700	5781700	5166100	5214400	6831200	5003000	5389200	5370300	5130600	5097400	5172500	4964500	5375700	4874500	5460200	4564200	5002300	4683700	4604700	5979400	6064200	6412600	C14686	-	7582	101-83-7	-	-	--
MW0111083	Memantine	-	-	226.18	179.167	[M+HCOO+2H]+	C12H21N	180490	158810	230610	146300	264310	151460	191480	175700	160390	285420	155060	187060	158730	185020	187720	186640	139250	184010	181390	224620	152780	175420	146970	151070	177850	206780	195410	C13736	HMDB0015177	4054	19982-08-2	64312	-	--
MW0111098	Miltefosine	-	-	454.318	407.316	[M+HCOO+2H]+	C21H46NO4P	12213000	7566600	7732300	4722800	1306900	2034300	4992300	6105100	12272000	5600000	4876000	8855900	9069700	6426400	3254900	3765800	10712000	5670700	6129800	5547200	1667100	4328200	5434200	602660	5419900	6421100	6192300	D02494	-	3599	58066-85-6	-	-	--
MW0111798	1-Deoxy-D-xylulose 5-phosphate	-	-	248.999	214.024	[M+Cl]-	C5H11O7P	5426400	3910200	6850200	7524400	6380200	8026900	7054800	7426800	4315000	6729100	4919300	4803200	8510800	8631400	8901800	8056700	8094400	5960500	5647200	8741800	8925800	6627400	6985100	11719000	6420600	8010400	7466600	C11437	HMDB0001213	443201	190079-18-6	16493	6085	ko00730,ko00900,ko01100
MW0111820	1-Hydroxy-1-(4-methoxyphenyl)propan-2-yl hexopyranoside	-	-	362.18	344.147	[M+NH4]+	C16H24O8	222430	221010	503420	515320	125030	147970	284930	141980	282570	47280	170000	539270	772220	437510	133600	256100	289340	49941	127520	154990	115310	324940	531080	291400	303810	312000	301980	-	HMDB0033067	45360332	-	-	-	--
MW0111911	2-(Formamido)-N1-(5-phospho-D-ribosyl)acetamidine	-	-	284.029	345.115	[M-H]-	C6H12N3O8P	1316500	2226800	2097100	2151800	2041600	2275400	2090000	2363200	1235900	1896000	2125500	1757600	1819800	2018400	2200500	1935200	1939700	1352600	1922400	1650200	1883800	2171200	2090500	1519300	2070700	2181200	2071700	-	HMDB0006211	22833657	-	18413	3442	--
MW0112039	2-Acetamido-2-deoxy-3-O-(β-D-galactopyranosyl)-D-glucopyranose	-	-	366.132	383.143	[M+H-H2O]+	C14H25NO11	571160	234730	466100	384340	1073500	1065400	707950	2102600	843030	1748700	1483300	2860000	661160	1251100	1576100	629360	1102600	976430	621560	1014300	717820	919620	352640	480330	1029500	1071300	1047100	C06372	-	440994	489-52-1	-	-	--
MW0112064	2-Acetylpyrrole	-	-	110.063	109.053	[M+H]+	C6H7NO	10584000	14589000	13525000	13745000	14693000	13609000	15057000	14079000	11064000	15238000	13087000	14994000	13134000	14479000	14094000	13079000	13466000	9570300	12084000	11830000	13209000	12365000	13471000	12397000	13934000	13923000	11815000	-	HMDB0035882	14079	1072-83-9	59981	-	--
MW0112370	3,4,5-trihydroxy-6-(2,3,5-trihydroxyphenoxy)oxane-2-carboxylic acid	-	-	337.062	318.059	[M+F]-	C12H14O10	9295300	11821000	11930000	11393000	11739000	12913000	12435000	14377000	9596400	12032000	10993000	12837000	10202000	11601000	12888000	10742000	12007000	10304000	11626000	12058000	12540000	13113000	12945000	4737200	11244000	11757000	11610000	-	HMDB0125320	131831845	-	-	-	--
MW0113147	4-Oxo-2-nonenal	-	-	172.133	154.099	[M+NH4]+	C9H14O2	365460	281330	719850	323390	414830	302620	295170	283350	284420	1308000	338710	325610	344860	276720	463350	332870	312160	251410	332090	365140	306420	363990	305780	260720	374890	306440	294540	-	HMDB0060285	6445537	103560-62-9	58972	-	--
MW0113797	7-Drimene-11,12,14-triol	-	-	219.174	1521.16	[M+H-2H2O]+	C15H26O3	2110300	1986800	2080800	2097000	1925500	1848900	1988400	2138500	2107900	2054300	1986100	1791900	2148800	2025800	1848900	1962200	1959400	2178200	2150900	2074100	2055900	1843900	1859800	2252200	2002800	1986600	2131100	-	HMDB0036866	14433067	-	-	-	--
MW0113867	Adlupone	-	-	483.35	1507.14	[M+H]+	C31H46O4	5269200	4109300	3814700	2216800	642960	911890	2176200	3064400	5453100	4821700	2137100	3646700	4160300	3705000	2237500	2257500	4407100	3184600	3426900	2435100	496390	1564100	2211500	641720	2598400	2880200	2840300	-	HMDB0032111	15558371	-	-	-	--
MW0113987	beta-D-Galactose	-	-	359.123	180.063	[2M-H]-	C6H12O6	61376	8323.6	37843	65800	47340	31744	50604	62460	59235	114140	66084	71786	99166	106560	78616	68698	127410	127230	114210	122590	90183	71611	115360	58388	46653	76365	94696	C00962	HMDB0003449	439353	7296-64-2	27667	6933	--
MW0113992	beta-D-Glucose	-	-	215.033	180.063	[M+Cl]-	C6H12O6	1960800	2276500	1524500	802030	259430	243850	327510	1542600	2011400	2832900	931980	1696200	968240	368280	902230	109310	1378000	1517000	1472500	936390	321160	472000	678110	67183	1155400	1117200	1214700	C00221	HMDB0000516	64689	492-61-5	15903	3755	ko00010,ko00030,ko01100,ko01200
MW0114039	Carbomycin	-	-	842.45	841.446	[M+H]+	C42H67NO16	113510	16460	34371	18015	9	9	21721	41038	38534	11889	9	13880	27599	15079	7249.5	9	24790	67489	9	40572	9	24707	9	9	44773	47611	49800	-	-	5287879	4564-87-8	-	-	--
MW0114218	D-Glucono-1,5-lactone 6-phosphate	-	-	238.994	258.014	[M-H-H2O]-	C6H11O9P	11377000	13131000	13645000	14268000	14603000	15710000	15162000	16179000	11430000	14587000	13358000	14169000	14802000	16054000	15131000	15871000	14472000	12774000	14748000	15198000	15531000	15860000	15757000	11580000	13395000	13905000	14466000	C01236	HMDB0001127	439452	-	16938	6022	ko00030,ko01100,ko01200
MW0114275	Dihydroxyacetone	-	-	111.008	90.0317	[M-2H+Na]-	C3H6O3	41402000	9357000	28462000	89186000	46713000	41926000	24550000	46061000	24024000	20204000	51368000	23392000	46219000	39054000	30441000	48155000	33915000	44975000	37049000	41990000	40804000	49342000	37481000	39642000	34547000	44952000	44875000	C00184	HMDB0001882	670	96-26-4	16016	6368	ko00561,ko01100,ko01200
MW0114405	Erythritol	-	-	121.043	122.058	[M-H]-	C4H10O4	15242000	16361000	16379000	15576000	17066000	15559000	17554000	17719000	17616000	19032000	15956000	17755000	15778000	18193000	16980000	16351000	18177000	16775000	17342000	18171000	15971000	16147000	17590000	17245000	15691000	16033000	16576000	C00503	HMDB0002994	222285	149-32-6	17113	140	ko02010
MW0114570	Haloperidol	-	-	374.125	375.14	[M-H]-	C21H23ClFNO2	82690	16640	61072	10943	14023	11507	9	127550	51671	86715	16245	98632	9	9	9	9	74560	168290	24660	75106	13624	9	9	9	32357	26714	31346	C01814	HMDB0014645	3559	52-86-8	5613	-	--
MW0114590	Hexaethylene glycol	-	-	283.176	282.168	[M+H]+	C12H26O7	2797700	3641700	3116300	2605900	3414900	3026900	2732800	4533300	2961200	2687400	2355200	2949200	3346900	3096200	3613000	2764700	3972400	3641000	2597300	3951900	4133500	3613200	3519400	3674200	2992600	3053000	2750700	-	HMDB0061822	17472	2615-15-8	49793	-	--
MW0114658	Isovalerophenone	-	-	163.111	162.104	[M+H]+	C11H14O	239030	159370	380000	374440	471150	383380	207860	215780	185510	181720	316380	486490	391500	443920	167190	157970	152790	126360	359700	374120	329950	465080	109240	155440	318910	237300	260480	-	-	68493	582-62-7	-	-	--
MW0114674	Ketanserin	-	-	394.16	395.165	[M-H]-	C22H22FN3O3	259760	657010	945490	1264300	699520	459150	658260	756330	331900	969000	634290	1045600	949610	1044700	496080	435140	339530	234450	1457200	1000900	346750	657750	728900	312180	619480	707540	705010	C07464	-	3822	74050-98-9	-	-	--
MW0114706	Lafutidine	-	-	430.188	431.188	[M-H]-	C22H29N3O4S	40515	11762	16539	43319	32146	22658	45151	26868	43727	38007	38312	16970	35335	45037	29170	34680	37504	26127	52392	46057	26114	29237	26904	27301	32179	37242	28078	D01131	HMDB0240216	5282136	-	-	-	--
MW0114811	Marimastat	-	-	330.2	331.211	[M-H]-	C15H29N3O5	697850	28906	38643	33280	10926	12859	18895	77885	291200	18159	23064	28065	66531	15355	46620	18914	71320	521640	22020	60087	18909	27391	19166	12116	61244	82554	81508	D03795	HMDB0014924	119031	-	50662	-	--
MW0114939	N-Acetyl-7-O-acetylneuraminic acid	-	-	350.108	90.0317	[M-H]-	C13H21NO10	359030	793280	512580	645250	304330	266500	244600	384430	634660	492250	426380	569650	1312800	400750	501640	351680	741710	837650	926440	566550	208790	329800	442020	238130	556480	530230	478390	-	HMDB0000785	12315523	-	-	5751	--
MW0114956	N-Acetyl-D-mannosamine 6-phosphate	-	-	320.06	102.116	[M+F]-	C8H16NO9P	29214000	25879000	33596000	33672000	31631000	33302000	25217000	29691000	36025000	26283000	37155000	29007000	29170000	40170000	45442000	15880000	44710000	43239000	48150000	50439000	42493000	32159000	44248000	12578000	12329000	35644000	34260000	-	HMDB0001121	440273	-	62165	-	--
MW0115006	N-Glycolylneuraminic acid	-	-	324.092	325.101	[M-H]-	C11H19NO10	3412900	2737800	3721100	4510200	414260	784460	316150	818900	5117100	1971500	5568800	4258900	1336900	457770	303490	427510	3140200	7626400	2322200	4912400	558310	1243700	321340	674430	2216200	2413800	2612900	-	HMDB0000833	123802	1113-83-3	62084	3580	--
MW0115062	Oleana-1,9(11)-dien-28-oic acid, 2-cyano-3,12-dioxo-	-	-	490.289	491.304	[M-H]-	C31H41NO4	148820	37512	78160	69084	31739	88546	237990	108940	70888	51736	111080	189080	404760	622510	290570	261830	222290	181970	85905	174750	39799	109800	62016	55951	176500	162510	229780	D09584	-	400010	218600-44-3	-	-	--
MW0115063	Oleana-1,9(11)-dien-28-oic acid, 2-cyano-3,12-dioxo-, methyl ester	-	-	506.321	505.319	[M+H]+	C32H43NO4	3730000	951400	1386500	1286400	714510	1044500	3464400	1598900	1230900	836300	1809100	2430600	5706200	8039300	3160600	4329700	3320900	1993300	1750900	2504600	721800	1626400	1110100	1552700	2686200	2848200	3271500	D09585	-	400769	218600-53-4	-	-	--
MW0115307	Sorgoleone 358	-	-	357.203	1352.97	[M-H]-	C22H30O4	9657600	5298200	8953600	6614900	4304600	2820200	5208900	5776300	13562000	7791400	8851200	8222900	5122000	8339900	8961600	2068500	13366000	21778000	15428000	7115700	2409500	6165500	10083000	422020	7611400	8678200	9721200	-	HMDB0033443	14427830	-	-	-	--
MW0115315	Spiroxamine	-	-	298.275	297.267	[M+H]+	C18H35NO2	11714	8998.5	12990	18194	10297	10685	10726	6350	8235.8	7515.9	7771.3	12076	7829.6	12743	5287.6	12530	15008	11722	6678.2	10339	10110	9066.5	11788	7769.6	15614	9861.6	13760	C11124	-	86160	118134-30-8	-	-	--
MW0115350	Tetraethylene glycol	-	-	195.121	194.115	[M+H]+	C8H18O5	71346	171190	150490	119140	206140	164070	173660	309390	117280	158980	131830	121960	231030	213700	276390	142060	206260	137510	140760	218940	231490	221180	226410	191740	225180	171460	155900	-	HMDB0094708	8200	112-60-7	44920	-	--
MW0115436	Tubocurarine	-	-	590.279	609.296	[M-H-H2O]-	C37H41N2O6	1801300	523380	1047900	918510	536480	590690	1910200	1068200	1276500	386340	1943100	2258300	2229200	1973300	1458800	1273800	1973500	1321800	537900	2279500	898240	1590800	759410	299510	1542700	1284500	1895400	C07547	HMDB0015330	6000	57-95-4	9774	-	--
MW0115732	(-)-Mefloquine	-	-	425.134	378.117	[M+HCOO+2H]+	C17H16F6N2O	905090	927280	846830	991430	875110	875800	926740	975680	1012100	1026000	842520	1052400	902570	885440	1054100	863520	1005700	994350	988760	991260	1009800	880010	1082300	913680	800120	901880	830020	C07633	-	40692	-	-	-	--
MW0115756	(+)-Blebbistatin	-	-	275.117	292.121	[M+H-H2O]+	C18H16N2O2	1878300	2152200	2067200	2087800	2118600	2118400	2142800	2113600	2155700	2169800	2139700	2154700	2052200	2049100	2177700	2113300	2126700	2011200	2116200	2047800	2074300	2097400	2170400	2236900	1996400	2040300	1990200	-	-	6604910	856925-71-8	-	-	--
MW0115901	(3R,3aR,7aS)-3-Butylhexahydro-1(3H)-isobenzofuranone	-	-	195.139	1493.13	[M-H]-	C12H20O2	10050	11631	16099	8733.3	11327	10664	8839.1	13094	10454	13176	14948	11216	11790	9961.8	15904	11506	9619.2	11614	12648	8631.8	12334	8817.3	12031	11571	12919	14959	12969	-	HMDB0034903	12367055	-	-	-	--
MW0116274	1-(2,3-Dihydro-1H-pyrrolizin-5-yl)-1,4-pentanedione	-	-	409.223	1451.08	[2M-H]-	C12H15NO2	304430	4700.6	140030	186050	289770	282680	370450	302790	296290	365420	407560	417150	495880	572570	376930	215750	464130	343190	184120	540810	508600	422770	93494	173630	278180	306410	314310	-	HMDB0040046	86127012	-	-	-	--
MW0116518	1-(Piperidin-2-yl)propan-1-one	-	-	188.128	141.115	[M+HCOO+2H]+	C8H15NO	35059	33509	104580	36482	83488	35150	35448	39441	26309	176270	32118	39013	29388	50591	60684	55481	23496	15705	30291	61498	45685	57237	27500	44767	16976	21709	28180	-	HMDB0033364	426124	97073-23-9	-	-	--
MW0116980	1H-Benzimidazole-7-carboxamide, 2-[(2R)-2-methyl-2-pyrrolidinyl]-	-	-	243.133	244.132	[M-H]-	C13H16N4O	147170	22291	24839	21214	7873.7	12891	6759.5	27402	111550	30779	13275	29421	33933	6575.3	6830.6	5884.3	29960	174590	14857	31268	7627.5	6477	4544.8	28895	27546	32882	34319	D09692	-	11960529	912444-00-9	-	-	--
MW0117760	2,2'-Bipyridylamine	-	-	218.091	171.08	[M+HCOO+2H]+	C10H9N3	523570	1200600	367120	282650	183220	334090	142010	244890	563410	135260	350280	216150	159120	109620	126330	215460	262160	249470	171610	315760	183170	219870	258710	109760	297140	344900	282700	-	-	14547	-	-	-	--
MW0118621	2-Hydroxyatrazine	-	-	239.158	197.128	[M+CH3CN+H]+	C8H15N5O	564390	628280	546850	560080	620380	620040	568920	640380	629580	665990	627020	646330	638340	592520	639730	626270	596060	578730	601820	588290	576020	530280	574540	619040	514160	580230	539930	C06552	HMDB0062766	135398733	2163-68-0	18316	-	ko01100
MW0118727	2-Methyl-4-(1H-purin-6-ylamino)butan-1-ol	-	-	240.135	221.128	[M+F]-	C10H15N5O	116050	9871	20203	9259	4587.6	5258.4	12856	15709	68972	12160	17052	8613.2	11974	8575.1	8326.3	6811.2	26199	86325	9483	21212	6180	18327	6919.4	3396.1	26243	32297	29058	C02029	HMDB0012215	439631	23599-75-9	17874	-	--
MW0119095	3-(6-Amino-9H-purin-9-yl)propanoic acid	-	-	254.088	207.076	[M+HCOO+2H]+	C8H9N5O2	3260600	2236800	2222600	3702900	8375200	4281700	10637000	8559900	2098900	2244100	2490800	3820800	3773300	12713000	11397000	11958000	2946300	2188100	5919200	6370700	5308100	6332300	13697000	5522000	6576900	5638100	6264300	-	HMDB0029939	255450	4244-47-7	681033	-	--
MW0119773	3R-[[(4-Fluorophenyl)sulfonyl]amino]-1,2,3,4-tetrahydro-9H-carbazole-9-propanoic acid	-	-	439.113	416.121	[M+Na]+	C21H21FN2O4S	784880	990620	796850	848660	940740	935190	875360	975240	874640	944240	895480	851790	865080	952470	927010	892850	886440	794720	849470	783680	844190	819470	901420	911910	860170	872190	845870	D01128	-	123879	116649-85-5	-	-	--
MW0119848	4-(2-Hydroxyethyl)piperazine-1-ethanesulfonic acid	-	-	237.091	238.099	[M-H]-	C8H18N2O4S	7223200	10243000	4835600	4831900	831370	898610	1916200	2865600	11953000	3176400	1893000	3180700	1541600	1433400	2111200	1121300	5562100	8383300	3021600	4040400	1586900	2403200	2838500	681760	3297300	3130900	3251600	-	HMDB0062295	23830	7365-45-9	42334	-	--
MW0119921	4-(4-Chlorophenyl)-4-hydroxypiperidine	-	-	194.066	211.076	[M+H-H2O]+	C11H14ClNO	489020	1299500	598370	464760	361070	1880900	18333	869160	687320	684210	929550	1402600	236990	31767	90906	85982	742450	690550	277040	1038600	1902900	268250	99475	1241500	772460	932140	802240	-	HMDB0060902	38282	39512-49-7	-	-	--
MW0122632	8-Hydroxypurine	-	-	135.03	1419.02	[M-H]-	C5H6N4O	1805100	2539600	2004600	1413600	2449000	2336200	2087500	2365500	1927600	2808300	2148400	2255900	1602500	2110900	2041000	1493900	2385200	1722800	1556700	2158800	2207900	2451000	2135900	1167500	1917800	1767900	1910900	-	HMDB0012182	229771	-	-	-	--
MW0122694	9-cis-Retinal	-	-	285.22	284.214	[M+H]+	C20H28O	1769200	550400	6188700	4383300	261680	271980	449500	384930	1864400	547100	2218300	4305800	2888200	813960	243070	529260	1266600	1691000	609440	1383600	162020	256440	790840	281800	1543100	1602300	1445800	C16681	HMDB0006218	6436082	514852	78273	-	ko00830
MW0122871	Anileridine	-	-	743.389	352.215	[2M+K]+	C22H28N2O2	1131100	24080	65054	22813	9	9	69669	207400	729900	33683	29026	58612	83427	14400	68714	9	186250	561840	14917	75708	12226	31119	6641.4	9	121870	133790	127350	D02941	HMDB0015049	8944	144-14-9	61203	-	--
MW0122915	Artobiloxanthone	-	-	433.13	1352.97	[M-H]-	C25H22O7	85042	2563.2	26649	28103	30394	26375	44723	25392	38057	61647	38576	68324	59008	69964	92295	33418	46141	112490	54225	66043	63579	46425	14829	34955	49151	45678	57018	-	HMDB0034021	10071572	-	-	-	--
MW0123128	Bisabolol oxide A	-	-	221.187	238.193	[M+H-H2O]+	C15H26O2	137590	42664	83786	59395	111230	181500	172660	298730	161590	335110	187150	186100	306170	427450	317300	251180	216380	212960	239090	300920	265580	158090	70192	213040	168770	203990	248500	C16773	-	13092559	22567-36-8	-	-	--
MW0123208	Capsazepine	-	-	423.119	376.101	[M+HCOO+2H]+	C19H21ClN2O2S	1174500	1430400	1222800	1184000	1272500	1307000	1313400	1325200	1237600	1408200	1276700	1410300	1264500	1420600	1467300	1295700	1262700	1114600	1298600	1136400	1308900	1246800	1355300	1263500	1191300	1188700	1180600	-	-	2733484	138977-28-3	-	-	--
MW0123240	Carvedilol	-	-	405.177	406.189	[M-H]-	C24H26N2O4	201960	9686.5	9251.1	6359.8	9	9	3595.3	24083	112810	4166.6	9	4886.7	13555	1943.9	11427	9	19967	90388	3082	13284	1228.8	3192.4	9	9	18832	18752	16459	C06875	HMDB0015267	2585	72956-09-3	3441	-	--
MW0123476	Cylindrospermopsin	-	-	434.122	415.116	[M+F]-	C15H21N5O7S	607170	8529.5	117650	123400	226650	285100	843170	498430	420950	623960	702520	1846200	1372900	1460100	589110	268590	712430	1090500	191340	544680	448640	411490	34618	196180	430630	516880	521980	C19999	-	42628600	143545-90-8	-	-	--
MW0123488	Dactolisib	-	-	470.195	469.19	[M+H]+	C30H23N5O	314190	303330	258920	245970	265120	238630	265930	280940	252650	275230	216480	300050	316920	358210	265680	217640	236270	237160	278280	284750	231140	247640	206890	324410	301070	298590	256560	D10552	-	11977753	915019-65-7	-	-	--
MW0123532	Delavirdine	-	-	455.19	456.194	[M-H]-	C22H28N6O3S	41369	65257	42864	28418	34744	54099	18494	252620	57403	72149	22746	150150	49693	110010	69686	51243	316780	86081	41745	117940	29379	61195	382820	145690	75411	72617	88592	C06941	HMDB0014843	5625	-	119573	-	--
MW0123675	Dihydrogambogic acid	-	-	629.323	630.319	[M-H]-	C38H46O8	1001600	336670	651780	562910	172120	244750	650170	474660	756810	193280	906570	717690	713050	777760	391020	318600	793100	712080	437790	783630	183530	419890	486900	79010	673980	618020	682030	-	-	6857793	-	-	-	--
MW0123822	Enrofloxacin	-	-	360.171	359.164	[M+H]+	C19H22FN3O3	11378000	10768000	21002000	24712000	6595500	6608200	14594000	6087100	15091000	2495800	6449100	27846000	40550000	21226000	7322300	13463000	16426000	2610000	5078400	8311500	6400600	13223000	25808000	12899000	14526000	15040000	15920000	D02473	HMDB0029861	71188	93106-60-6	35720	-	--
MW0124067	Etodolac	-	-	573.292	287.152	[2M-H]-	C17H21NO3	1219400	600350	1098600	902120	1929000	1888000	653160	1635300	4248200	3250000	1229700	1024000	2095600	1910800	2959000	2605600	4707400	1047000	1866800	1473900	5235800	3198500	2184800	2687000	2241600	2175700	2292500	C06991	HMDB0014887	3308	41340-25-4	4909	-	--
MW0124277	Gymnodimine;Gymnodimine A;GYM A	-	-	506.321	1268.88	[M-H]-	C32H45NO4	8746500	5604600	9162800	9177700	3669200	6732800	9106000	12763000	8456400	4113600	7708600	12019000	12113000	17659000	12466000	11516000	11120000	8337900	11567000	8073000	3005000	7244500	16232000	8219000	11120000	10691000	9503300	C20025	HMDB0041430	11649137	173792-58-0	-	-	--
MW0124324	Huperzine A	-	-	507.276	242.142	[2M+Na]+	C15H18N2O	115300	138730	92504	60381	35080	22509	112390	124920	172040	60771	100810	90378	43309	50223	95298	11656	69131	214320	29132	144030	27698	115990	79004	5991	135850	140140	175880	-	-	854026	102518-79-6	-	-	--
MW0124341	hydroxychlorpromazine	-	-	333.085	334.091	[M-H]-	C17H19ClN2OS	43624	48622	61883	60752	64762	73877	50127	79702	68006	64921	75218	62964	79303	79231	63770	87791	66229	63720	77732	68829	74997	72945	110380	93232	52390	76570	92425	-	HMDB0060991	16414	2095-62-7	-	-	--
MW0124360	Hydroxysepiapterin	-	-	505.154	181.074	[2M-H]-	C9H11N5O4	1681100	1447500	1089500	2819000	11298000	4957600	17888000	11165000	873220	1054200	1307800	3066000	8456500	25265000	28037000	21340000	2014200	987070	5592000	7156400	4095700	17865000	33575000	2991000	8189300	7875300	8334900	-	HMDB0002109	135618590	-	-	6491	--
MW0124398	Indacaterol	-	-	391.197	392.21	[M-H]-	C24H28N2O3	154470	125770	140960	79209	103220	121100	68459	157960	155400	132200	49713	180030	166090	267800	213740	197510	292940	105140	64749	115140	81925	105670	317590	270380	127630	152740	151960	D09318	HMDB0015608	6918554	312753-06-3	68575	-	--
MW0124441	Iproniazid	-	-	218.067	179.106	[M+K]+	C9H13N3O	615200	1921300	827420	774060	618470	2927400	55056	1438000	886890	1064500	1351800	2290000	342310	25584	7114.4	14645	1096200	1060800	331810	1435400	2127900	357650	5697.4	1683000	1017800	1203900	1121100	C11777	-	3748	54-92-2	-	-	--
MW0124471	Isoliensinine	-	-	609.295	1310.93	[M-H]-	C37H42N2O6	479550	115350	247350	305950	89425	154350	496810	294090	415770	84915	410010	517910	696610	576630	261310	414230	493810	263530	186410	449030	219770	396180	194620	60431	312430	406240	349230	-	HMDB0033749	10100278	-	-	-	--
MW0124600	JWH 250 5-hydroxyindole metabolite	-	-	352.195	351.183	[M+H]+	C22H25NO3	9	9	9	9	9	9	9	9	222310	156820	33202	473730	864920	846180	830780	448950	12208	9	9	9	9	9	28927	11844	160190	168540	173150	-	-	91736661	1379604-67-7	-	-	--
MW0124660	Leucodopachrome	-	-	280.026	195.053	[M+K+HCOOH]+	C9H9NO4	5123300	3388600	3023800	2730100	1730100	1634300	1690800	2520200	3308900	2056300	2101700	1723700	2592100	1682500	1479000	1607100	2560200	3620600	2067800	2165800	1039500	1690500	1279100	1004500	3620900	2078300	1951600	C05604	HMDB0004067	161255	18766-67-1	60872	-	ko00350,ko01100
MW0124701	Lomefloxacin	-	-	350.126	351.139	[M-H]-	C17H19F2N3O3	319080	121020	277940	111860	185510	167150	60021	849290	285800	763460	165450	995260	70892	1679600	230810	84976	790470	862860	187070	392630	200320	53720	49636	321490	341570	389090	355220	C07078	HMDB0015113	3948	98079-51-7	116278	-	--
MW0125116	Methyl 5-hydroxyoxindole-3-acetate	-	-	220.064	1268.88	[M-H]-	C11H11NO4	3727500	10527000	2919300	1822700	3646300	3862200	396640	905230	8843000	7799100	1420100	4417500	2559400	1522900	812460	280830	9865800	2591600	2464500	2900200	2261300	1294100	1299700	584670	3033300	3215100	3414200	-	HMDB0038990	71391107	-	-	-	--
MW0125186	Milrinone	-	-	210.062	211.075	[M-H]-	C12H9N3O	7574.9	8724.8	9	9	146280	7804.9	95830	73655	9	9	9	9	66350	125360	1614500	192550	11926	9	523230	6324.4	20924	75698	329890	7355.9	150530	133750	139160	C07224	HMDB0014380	4197	78415-72-2	50693	-	--
MW0125198	Molinate	-	-	188.103	187.103	[M+H]+	C9H17NOS	2978300	3016100	2675500	2920700	2802900	2589800	2997100	2732900	3199500	2842000	2786700	2765800	2894400	2757900	2655600	2740200	2421800	2778400	3053800	2947300	2621100	2810900	2831200	2630000	2531700	2625900	2729600	C11086	-	16653	2212-67-1	-	-	--
MW0125782	N-Hexadecanoylpyrrolidine	-	-	310.309	1362.96	[M+H]+	C20H39NO	154720	83194	185330	219940	117780	255860	205750	288350	129010	500960	95812	213260	160820	116440	153410	344150	113510	152930	118570	144080	72901	163500	101790	88420	200120	225150	221780	-	HMDB0032740	247220	-	-	-	--
MW0125788	Nialamide	-	-	299.147	298.143	[M+H]+	C16H18N4O2	181580	192260	228060	217330	266910	205030	224500	269060	255170	185630	249850	330930	226550	244850	201320	240390	236780	285200	278480	243050	257370	175480	162240	219230	203900	210990	127810	D07337	-	4472	51-12-7	-	-	--
MW0126047	Paxilline	-	-	434.236	435.241	[M-H]-	C27H33NO4	147180	117330	103040	95701	51357	31056	104400	161250	106890	60365	90957	115990	61410	96763	103600	83956	65911	124250	100100	94306	26577	72549	239630	6742.6	93881	99988	88662	C13782	HMDB0030323	105008	57186-25-1	-	-	--
MW0126051	PD-160725 2-hydroxyethanesulfonate	-	-	319.136	318.133	[M+H]+	C15H18N4O4	8957400	9157700	6708100	4547300	4054200	4052000	3820800	10410000	7735700	5935300	4180200	7863700	8289300	6832500	6721900	6064400	16894000	11505000	6517400	8893800	6451700	6236800	8443700	12338000	7402600	8502800	8615000	-	-	71312022	186268-11-1	-	-	--
MW0126175	Piperonyl butoxide	-	-	359.183	338.209	[M+Na-2H]-	C19H30O5	226300	71631	277830	361970	666420	195240	277720	229750	339110	732700	459100	227740	261360	148670	160300	279600	601410	338750	634210	320230	197270	480690	147010	101420	321110	344980	384600	D08383	-	5794	51-03-6	-	-	--
MW0126399	Quinomethionate	-	-	234.998	233.992	[M+H]+	C10H6N2OS2	1695200	1863200	1642700	1695100	1868400	1710500	1621500	1784000	1786200	1767300	1655400	1761000	1565500	1798900	1838600	1651100	1753800	1657600	1642700	1472400	1536700	1460200	1745800	1683100	1574400	1647600	1514400	C14514	-	17109	2439-01-2	-	-	--
MW0126417	Raltegravir	-	-	443.152	444.156	[M-H]-	C20H21FN6O5	35742	66000	67201	67884	72626	69477	65137	56794	40924	65232	64861	64555	66850	61634	77689	78698	60673	48633	69353	55748	75751	58713	77404	76642	65681	60768	66438	D06676	-	54671008	518048-05-0	-	-	--
MW0126425	Reduced haloperidol	-	-	376.142	377.156	[M-H]-	C21H25ClFNO2	213450	133800	197050	42247	136500	85999	9	1423600	186230	243220	61939	736710	9	9	9	9	666310	705950	72491	239290	171760	20151	9	25328	203420	189920	209510	-	HMDB0060903	119265	34104-67-1	-	-	--
MW0126450	Riboflavin reduced	-	-	366.146	455.234	[M+NH4]+	C15H16N4O6	2250600	1386500	1335200	1261700	529360	729280	711310	1374700	2579700	974700	1331700	1224600	1238200	915420	1077900	686640	1736600	2272800	1045100	1439600	910740	1049700	832900	427050	1325400	1265600	1262200	-	HMDB0001557	22833571	-	-	6322	--
MW0126453	Riesling acetal	-	-	242.176	1451.08	[M+NH4-2H]-	C13H22O3	926710	837640	1309900	973610	1462600	980410	1104600	918990	928910	1641400	918970	998660	907610	1006900	1137300	1182400	826230	1077500	1006100	1321400	984170	1184300	886130	905980	991840	1078400	1143300	-	HMDB0037562	57473083	-	-	-	--
MW0126802	Thiouric acid	-	-	200.029	184.005	[M+NH4-2H]-	C5H4N4O2S	167970	209740	205400	216830	225440	206420	241020	225990	182660	229330	208560	221690	227900	252620	238940	238010	220620	178220	244130	212640	211890	238100	250160	215920	194950	208430	200990	C16613	HMDB0060601	3032417	2002-60-0	-	-	ko00983
MW0126808	Tiagabine	-	-	374.128	375.133	[M-H]-	C20H25NO2S2	122240	53852	113110	21616	51074	35035	9	640850	76767	106680	39845	382120	4619.8	9	9	9	271380	276430	54089	147450	48293	4960.1	9	6408.6	81540	94488	105510	-	HMDB0015042	40467242	115103-54-3	9586	-	--
MW0126843	trans-Epoxysuccinyl-L-leucylamido(4-guanidino)butane	-	-	713.392	357.201	[2M-H]-	C15H27N5O5	114620	98393	83761	114390	43926	66207	60579	103560	162610	111970	118590	110740	90117	76950	57946	44305	125170	119260	117520	129670	82101	74532	54128	30338	76834	82868	88107	C01341	-	123985	66701-25-5	-	-	--
MW0127737	({8-[2-(2,4-dihydroxyphenyl)-5,7-dihydroxy-6-(3-methylbut-2-en-1-yl)-4-oxo-4H-chromen-3-yl]-2,6-dimethylocta-2,6-dien-4-yl}oxy)sulfonic acid	-	-	587.197	586.187	[M+H]+	C30H34O10S	103380	80250	66880	21603	32216	32079	16171	143320	77463	39879	4879.6	103080	46987	88928	37232	55446	366360	60518	48893	82123	25945	51076	262380	186200	89601	89769	98050	-	HMDB0129765	131835993	-	-	-	--
MW0128328	(E)-2-cyano-3-(3,4-dihydroxyphenyl)-N-phenylacrylamide	-	-	281.094	280.085	[M+H]+	C16H12N2O3	2366000	2092200	778360	172410	118790	157000	850330	1184500	2405400	279080	573020	612690	218610	214860	590410	50967	820930	1461900	218600	735950	184700	1022200	645630	33820	1106400	1146800	1108200	-	-	5328771	133550-35-3	-	-	--
MW0128359	(R)-3',7-Dihydroxy-2',4'-dimethoxyisoflavan	-	-	301.111	302.115	[M-H]-	C17H18O5	35532	36249	39058	16447	12310	13941	17957	30172	49501	35617	29714	39588	24647	58462	35471	49739	70224	131000	28239	33250	17063	30525	131760	93371	58466	57160	35146	-	HMDB0030717	4484949	27213-18-9	605421	-	--
MW0128717	[3-Hydroxy-3-methyl-1-(7-oxofuro[3,2-g]chromen-9-yl)oxybutan-2-yl] 3-methylbutanoate	-	-	411.144	388.152	[M+Na]+	C21H24O7	48878	9	28596	17547	37430	22246	57149	30455	45864	45914	23720	66707	83536	65908	77319	38582	51569	76594	48162	73143	39608	30015	10772	20990	45215	52263	47182	-	HMDB0039059	56776191	-	-	-	--
MW0128856	[5-hydroxy-7-methoxy-2,2-dimethyl-6-(3-phenylprop-2-enoyl)-3,4-dihydro-2H-1-benzopyran-4-yl]oxidanesulfonic acid	-	-	433.091	434.104	[M-H]-	C21H22O8S	113680	64292	66246	39550	64137	54855	50893	53658	39830	77640	53637	62544	34005	48310	44325	51383	42087	44833	53227	103790	52132	118700	46224	51079	48684	44386	36699	-	HMDB0125833	131832299	-	-	-	--
MW0128884	[7-hydroxy-6-(7-hydroxy-4-oxo-4H-chromen-3-yl)-5-methoxy-2,2-dimethyl-3,4-dihydro-2H-1-benzopyran-3-yl]oxidanesulfonic acid	-	-	463.068	464.078	[M-H]-	C21H20O10S	606810	630510	562370	800260	589140	479790	581550	531880	495020	525790	578300	498900	805110	604990	365360	597740	402360	508170	663490	495630	466350	416470	405290	800330	734530	654080	678360	-	HMDB0126002	131832468	-	-	-	--
MW0129175	{3-[(1E)-3-(4-hydroxy-2-methoxyphenyl)prop-1-en-1-yl]phenyl}oxidanesulfonic acid	-	-	335.055	336.067	[M-H]-	C16H16O6S	794110	801830	663930	878270	757100	720930	814080	774880	738230	703350	713500	729920	917100	779460	588170	759290	612070	736820	829100	683170	566830	575980	661710	855510	759890	792870	836960	-	HMDB0130356	131836514	-	-	-	--
MW0129307	{4-[3-(5-hydroxy-2,2-dimethyl-2H-chromen-6-yl)prop-2-enoyl]phenyl}oxidanesulfonic acid	-	-	403.091	402.077	[M+H]+	C20H18O7S	367740	332300	438520	452970	414040	449850	452640	326110	374210	435420	500340	436420	416990	331170	386340	404230	399780	516180	552530	502910	411120	433860	434080	405190	287440	422840	454100	-	HMDB0125870	131832336	-	-	-	--
MW0130190	2-(3,4-dimethoxyphenyl)-3,5,6,7,8-pentahydroxy-3,4-dihydro-2H-1-benzopyran-4-one	-	-	363.074	364.079	[M-H]-	C17H16O9	60341	86316	38806	32705	38909	29880	38374	63397	69339	116080	40203	66765	70044	156230	66316	106450	147440	55050	41829	57317	47750	57144	160300	57157	61848	75420	74135	-	HMDB0129280	131835552	-	-	-	--
MW0130918	2-Propenamide, 2-cyano-3-(3,4-dihydroxyphenyl)-N-(phenylmethyl)-, (2E)-	-	-	295.109	294.1	[M+H]+	C17H14N2O3	74542	76003	69380	72408	71527	57005	63627	85068	72540	68898	62608	59076	77814	50068	63308	56956	80301	81153	86342	62022	59059	70624	58031	77627	66855	102270	75480	-	-	5328779	133550-30-8	-	-	--
MW0133375	4',5,7-Trihydroxy 3,3',6,8-tetramethoxyflavone	-	-	389.089	390.095	[M-H]-	C19H18O9	220380	200200	181420	105980	108930	162510	148740	300330	321970	203690	67251	284170	552480	378890	278210	289720	610660	267820	92218	185340	90273	135740	401510	476000	207040	223760	235230	-	HMDB0136142	5386959	58130-91-9	-	-	--
MW0134401	5-{5-[3-(3,5-dihydroxyphenyl)oxiran-2-yl]-2-(4-hydroxyphenyl)-2,3-dihydro-1-benzofuran-3-yl}benzene-1,3-diol	-	-	469.128	470.137	[M-H]-	C28H22O7	256970	345450	291470	307770	344830	312260	354760	333280	293010	385040	323910	326280	306830	340710	348150	341740	313400	259540	305880	281700	304540	283580	346870	336660	311500	307360	325690	-	HMDB0135806	131839302	-	-	-	--
MW0137747	Coumarin-suberoylanilide hydroxamic acid	-	-	691.294	346.153	[2M-H]-	C18H22N2O5	2454000	1982100	1049700	711540	1279400	723270	1358400	1612300	1867400	1227500	3003200	1224700	475220	692180	683880	855370	1722500	2253600	817190	1382900	484230	1183900	1218500	158350	1454900	1492700	1426400	-	-	53393956	1260635-77-5	-	-	--
MW0138379	Heteroflavanone A	-	-	359.116	1395.02	[M-H]-	C19H20O7	141200	170400	128430	43764	47378	78074	41424	350910	119520	142160	51910	168010	119500	218710	115150	86969	408240	204530	82291	158580	44539	92894	397700	247710	133020	133700	144220	-	HMDB0040910	42608055	-	-	-	--
MW0138455	Isoambrettolide	-	-	251.202	1451.08	[M-H]-	C16H28O2	438110	176890	324020	197180	133300	102420	184350	201670	530000	270910	346690	301980	187070	367860	357240	95011	580700	760170	476000	276980	97745	260890	396630	17015	264300	308000	315610	-	HMDB0032340	5355293	-	-	-	--
MW0138741	Lansiumarin B	-	-	391.118	1338.96	[M+Na-2H]-	C21H22O6	165180	129630	139930	86200	122970	117620	79273	202060	158670	128110	64051	181370	151510	284960	184140	182450	282240	120920	73451	106220	86564	101440	313510	273640	151950	154410	155190	-	HMDB0034836	10499386	-	-	-	--
MW0138918	Melilotocarpan B	-	-	305.082	286.084	[M+F]-	C16H14O5	10183000	10217000	9803300	10341000	10014000	9683700	10670000	10395000	10546000	10339000	10132000	10291000	10456000	10943000	9825900	10226000	10200000	10713000	10586000	9867500	9926200	9598900	10528000	10915000	10116000	10245000	10429000	-	HMDB0029527	23259931	83013-83-6	-	-	--
MW0138974	Mollicellin E	-	-	445.062	1254.86	[M-H]-	C22H19ClO8	18555	20409	20815	5960.1	14472	10347	10496	32030	12180	9484.8	10076	22734	14037	40402	24742	21623	36450	36667	7553	21949	13264	18039	48233	61477	31807	27032	26195	-	HMDB0033342	50201	-	68803	-	--
MW0139075	N-(4-Methyl-2-oxochromen-7-yl)icosa-5,8,11,14-tetraenamide	-	-	460.281	461.293	[M-H]-	C30H39NO3	1209000	1504400	526040	362270	109780	177190	69524	569070	1223900	1329200	284430	1158500	179980	58405	716320	29016	1245100	357110	346220	612130	318730	283350	349130	35251	449020	460460	509340	-	-	53394477	-	-	-	--
MW0139256	Pectachol	-	-	441.224	1282.89	[M-H]-	C26H34O6	32021	3665.5	19202	16285	64249	106090	141270	164290	82710	594600	75720	140730	314360	318040	229320	112740	155940	188380	101810	71470	99504	85329	40447	147590	99259	124080	138780	-	HMDB0039064	78178168	-	-	-	--
MW0139580	Rhaponticin	-	-	419.133	420.142	[M-H]-	C21H24O9	59825	36367	31535	7541.3	12336	19714	11576	86984	35799	51699	8378	68089	37415	29451	29900	29173	132780	74074	16880	27816	18284	15275	33401	24630	34557	38062	31013	C10288	-	637213	155-58-8	-	-	--
MW0139633	Salvianolic acid A	-	-	513.118	494.121	[M+F]-	C26H22O10	947930	1196200	1054700	1030100	1121200	1048500	1185900	1155500	1125600	1219500	1065900	1098400	1051200	1218100	1168000	1119800	1152900	1015800	1114900	1051000	1092100	1020200	1183700	1079000	1056500	1068400	1082500	C10492	-	5281793	96574-01-5	-	-	--
MW0139636	Samarangenin A	-	-	761.137	1475.08	[M+H]+	C37H28O18	198150	54794	74096	64572	9	9	79633	44718	77685	8790.3	9	9	53008	43215	54445	8770.7	103510	259210	57488	142150	29152	118550	57024	9	68772	116590	89968	-	HMDB0039717	85131379	-	-	-	--
MW0139667	Schizandrin	-	-	415.207	432.215	[M+H-H2O]+	C24H32O7	42160000	47604000	37451000	48946000	94424000	37983000	31480000	43097000	41168000	32700000	47949000	91693000	52540000	73756000	39845000	36259000	37027000	42321000	84091000	28235000	64985000	32025000	31301000	62453000	8109000	7287300	8494000	C17064	-	23915	7432-28-2	-	-	--
MW0139711	Silidianin	-	-	483.13	1184.78	[M-H]-	C25H24O10	98288	109810	101030	134480	101720	76532	102380	89640	81589	85970	87890	78797	136030	95845	57261	103270	65529	76995	102400	87097	80846	72552	67704	134330	131110	112650	122450	-	HMDB0030584	11982272	-	-	-	--
MW0139809	Tetrangomycin	-	-	321.074	322.084	[M-H]-	C19H14O5	266950	274130	232750	290270	265700	249090	286580	266990	265400	259860	249220	263910	310280	288380	220350	269170	249600	275750	290850	250530	236680	240510	246330	311530	266420	292910	315510	C12396	-	160887	7351-08-8	-	-	--
MW0140047	(-)-Jamine;Homoormosanine	-	-	330.297	329.283	[M+H]+	C21H35N3	576040	597250	559700	504320	597210	521170	547580	563820	554150	590440	561980	599260	585140	605990	583720	592090	600570	558520	622910	566020	542110	557090	585040	579570	568640	540810	542980	C10768	-	442953	10550-80-8	-	-	--
MW0140252	(22R,23R)-22,23-Dihydroxy-campest-4-en-3-one	-	-	494.361	430.345	[M+CH3CN+Na]+	C28H46O3	10033000	12825000	10486000	5809800	1691300	1828700	3720800	7129500	13495000	24315000	4073800	6001700	8443600	5639900	7006100	3118500	7527200	7026500	11009000	3944500	1788200	3774200	7389100	741480	6193400	6938000	6715200	C16253	-	46173813	-	-	-	--
MW0140275	(2E,6E)-2,6-bis(2-phenylhydrazono)cyclohex-4-ene-1,3-dione	-	-	317.104	318.112	[M-H]-	C18H14N4O2	131360	91296	51387	30059	67615	39918	80418	465270	173500	64434	31906	135170	93805	203860	225410	215010	259140	312880	40897	117870	82169	135760	796080	785250	170330	157420	191550	-	-	-	-	-	-	--
MW0140453	(5Z,13E)-6,9alpha-Epoxy-11alpha-hydroxy-15-oxoprosta-5,13-dienoate	-	-	385.178	350.209	[M+Cl]-	C20H30O5	26130	28234	25156	32515	30259	32954	40831	29993	35649	42910	26795	35479	29369	42984	31915	36149	37115	37479	36944	39445	26681	29526	24730	41156	54527	56007	64664	C04835	-	5460107	-	-	-	--
MW0140454	(5Z,7E,9E,14Z,17Z)-Eicosapentaenoic acid;(5Z,7E,9E,14Z,17Z)-Eicosapentaenoate	-	-	303.231	302.225	[M+H]+	C20H30O2	16020000	2769200	12501000	7330600	11877000	8898100	13783000	16142000	13505000	23908000	14002000	17294000	19733000	22461000	21627000	14510000	17106000	19698000	8340400	19372000	12462000	12306000	7784300	10809000	15422000	14423000	15227000	C12083	-	5282061	-	-	-	ko04750
MW0140489	(9R,10E,12Z,15Z)-9-Hydroperoxyoctadeca-10,12,15-trienoate	-	-	333.202	310.214	[M+Na]+	C18H30O4	60143	3593.3	10514	15598	28295	30643	68715	40774	39388	66348	43006	48965	103750	97166	92353	49253	63098	49261	34887	60555	54999	32517	9	53678	77329	54325	61086	C19936	-	23724710	-	-	-	--
MW0140724	(Z)-2-tetracos-15-enamidoethanesulfonic acid	-	-	496.337	473.354	[M+Na]+	C26H51NO4S	1231300	892650	1002800	425150	115940	239390	452150	541720	1368400	909370	286030	632700	959120	887470	452710	222570	954800	431620	521080	481980	125360	390100	475180	9	552650	766550	667320	-	-	-	-	-	-	--
MW0140734	(Z)-Phenylacetaldehyde oxime;Z-Phenylacetaldoxime	-	-	158.059	135.068	[M+Na]+	C8H9NO	7990200	5159500	4977000	5285300	2693400	3446400	3406700	5494500	8681800	3884400	4843300	4665000	4885100	3799700	4189700	2771400	6050700	7639800	3606000	5418700	3268600	3215300	3307600	1919000	5129700	4952300	4466900	C16075	-	5939523	-	-	-	ko01100
MW0141021	1-(4-Amino-2-methylpyrimid-5-ylmethyl)-3-(beta-hydroxyethyl)-2-methylpyridinium bromide;Pyrithiamine bromide;Pyrithiamine	-	-	339.084	338.074	[M+H]+	C14H19N4O. Br	3526000	3662900	3358900	4330600	3480700	3263000	3842800	4053900	3444800	3702600	3745900	3681700	4940000	4462100	2919500	3727600	3349000	3660600	4271900	3544800	3310500	2853300	3299600	4419600	3541100	4330400	4349000	C04905	-	5460202	-	-	-	--
MW0141219	10-Deoxymethynolide	-	-	317.204	296.199	[M+F]-	C17H28O4	148870	9	92308	82008	76973	77745	100690	75204	88060	93544	79624	136340	134540	108820	132120	51604	137310	193080	102110	96714	28037	102530	9	31193	108330	84973	98360	C11993	-	5282031	81644-19-1	-	-	ko01100
MW0141221	10-Desacetyltaxuyunnanin C	-	-	461.252	462.262	[M-H]-	C26H38O7	155570	15674	103630	94632	179200	379580	406040	504860	402160	346850	370530	461910	684410	767400	433660	526270	341800	303030	207260	420050	609260	370980	105310	353150	289540	358970	387820	C15538	-	5460449	-	-	-	--
MW0141362	13,14-dihydro-15-keto-tetranor PGE2	-	-	297.17	298.178	[M-H]-	C16H26O5	522050	184020	571430	326700	64998	169880	181830	362690	395230	624050	325790	524160	111410	265480	206220	155300	418300	1041100	617030	413320	60267	118130	404960	68248	398860	386860	381640	-	-	71684706	20675-85-8	-	-	--
MW0141408	15(R),19(R)-hydroxy Prostaglandin E2	-	-	367.211	368.22	[M-H]-	C20H32O6	180560	42744	71635	202920	94006	99320	129280	140470	125090	115550	149780	105100	125720	151680	104460	99930	135600	147330	180160	170560	121150	114910	88647	117990	105590	128570	140330	-	-	35022148	54142-29-9	-	-	--
MW0141415	15(R)-Iloprost	-	-	378.262	360.23	[M+NH4]+	C22H32O4	573950	19412	263160	166260	239690	167990	318690	244040	218980	609520	218500	713500	459360	442760	287250	145560	379180	697490	104720	231590	261700	187980	44701	117470	324800	240860	296770	-	-	10937300	85026-51-3	-	-	--
MW0141502	16-phenyl tetranor PGF2	-	-	373.208	374.209	[M-H]-	C22H30O5	950310	37095	94822	87506	24997	11809	181890	165790	579950	33399	59285	45668	143560	33441	51524	14330	275740	736780	16397	200900	21984	182360	87716	5686.6	138790	165290	166820	-	-	12041592	38315-48-9	-	-	--
MW0141631	17-phenyl trinor PGF2 cyclohexyl amide	-	-	452.312	469.319	[M+H-H2O]+	C29H43NO4	10166000	4535400	1896700	2968600	1283100	2056000	1394100	6663800	4853000	1244400	3457100	15657000	1425400	756380	4928100	1991100	9790900	1866800	1083800	6907800	7855700	5133800	2181000	3539200	3704000	4338400	4125700	-	-	-	-	-	-	--
MW0141632	17-phenyl trinor PGF2 cyclopropyl methyl amide	-	-	424.28	441.288	[M+H-H2O]+	C27H39NO4	6349300	8473400	3177400	1837800	587470	1122300	310220	3096800	6900500	6977000	1945300	6168000	997700	251930	1939500	258280	6089000	1859000	2741500	2705500	1564100	1721700	1596600	357470	2532500	2549000	2573400	-	-	53393950	1138395-10-4	-	-	--
MW0141636	17-phenyl trinor Prostaglandin E2 serinol amide	-	-	442.255	459.262	[M+H-H2O]+	C26H37NO6	354230	155800	214330	250930	126310	147940	284370	237960	371530	85667	447570	599540	755790	1013600	783400	520850	431870	763280	180680	809170	320620	366660	223070	139060	412070	479880	520160	-	-	-	-	-	-	--
MW0141637	17-phenyl trinor Prostaglandin F2 cyclopropyl amide	-	-	428.278	427.272	[M+H]+	C26H37NO4	165390	9	62188	42862	66552	59078	307170	178190	177070	535960	129680	291160	1590700	897120	228840	595480	452780	464970	129590	157140	157510	98308	17006	326550	305150	264800	297410	-	-	-	-	-	-	--
MW0141649	17-trifluoromethylphenyl-13,14-dihydro trinor PGF2	-	-	457.205	458.228	[M-H]-	C24H33F3O5	72357	65270	63058	45387	23866	29956	41891	80574	111980	102160	63083	135380	56666	81112	96051	23093	114760	88622	78807	74948	31235	41494	56381	12836	52741	74243	74516	-	-	-	-	-	-	--
[truncated: 485 more rows]

## Sheet: Table S2
Table S2. Common metabolites between ACF vs. CKF and BCF vs. CKF.
[truncated: 103 more rows]

## Sheet: Table S3
Table S3. Common metabolites between ACM vs. CKM and BCM vs. CKM.
[truncated: 37 more rows]

[truncated: 1 more sheets: Table S4]
